# Supplementary material for: Introduction of Lazy Luna an automatic software-driven multilevel comparison of ventricular function quantification in cardiovascular magnetic resonance imaging
Source: Sci Rep. 2022 Apr 22;12:6629. doi: 10.1038/s41598-022-10464-w (PMC9033783; doi:10.1038/s41598-022-10464-w)
Supplement: Supplementary file 1 — Supplementary Information 1. [file 41598_2022_10464_MOESM1_ESM.csv]

	case	reader1	reader2	LVESV Gold	LVESV Reader2	LVESV difference	LVEDV Gold	LVEDV Reader2	LVEDV difference	RVESV Gold	RVESV Reader2	RVESV difference	RVEDV Gold	RVEDV Reader2	RVEDV difference	LVSV Gold	LVSV Reader2	LVSV difference	LVEF Gold	LVEF Reader2	LVEF difference	RVSV Gold	RVSV Reader2	RVSV difference	RVEF Gold	RVEF Reader2	RVEF difference	LVM Gold	LVM Reader2	LVM difference	RVM Gold	RVM Reader2	RVM difference	LVESP Gold	LVESP Reader2	LVESP difference	RVESP Gold	RVESP Reader2	RVESP difference	LVEDP Gold	LVEDP Reader2	LVEDP difference	RVEDP Gold	RVEDP Reader2	RVEDP difference	NrSlices Gold	NrSlices Reader2	NrSlices difference	case
0	CAMAID_001_1	Gold	Reader2	56,915398672460654	48,96023508030765	7,955163592153006	123,69638006306775	126,7201242308879	-3,023744167820155	58,2180507084612	59,95354815505491	-1,7354974465937119	124,50170575567682	136,16589491847492	-11,664189162798095	66,7809813906071	77,75988915058025	-10,978907759973154	53,987821920914996	61,36348872992403	-7,375666809009033	66,28365504721563	76,21234676342002	-9,928691716204384	53,239154150834544	55,97021692508985	-2,7310627742553066	75,37292849251224	76,25597428816444	-0,883045795652194	0,0	0,0	0,0	14	13	1	15	15	0	28	28	0	29	28	1	16	16	0	CAMAID_001_1
1	CAMAID_002_1	Gold	Reader2	66,91693016073238	60,69865546739177	6,218274693340611	149,0629351629616	143,12656929890434	5,936365864057251	77,2978586311501	77,48465536301566	-0,1867967318655559	157,8860817135098	158,67354133086963	-0,787459617359815	82,14600500222922	82,42791383151257	-0,2819088292833527	55,108270149700736	57,5909240581285	-2,482653908427764	80,5882230823597	81,18888596785396	-0,6006628854942591	51,042005861593054	51,16724898642389	-0,12524312483083833	98,67378840635001	100,42372246897573	-1,7499340626257123	0,0	0,0	0,0	11	11	0	13	11	2	0	28	2	29	28	1	16	16	0	CAMAID_002_1
2	CAMAID_003_1	Gold	Reader2	46,39499562779761	43,62132121931704	2,7736744084805736	118,61078354016546	118,38285725265978	0,22792628750568156	46,5920747485732	46,274177558104775	0,3178971904684218	117,52770524164228	117,30834761156163	0,21935763008065123	72,21578791236784	74,76153603334274	-2,545748120974892	60,8846731783914	63,15233283662911	-2,2676596582377044	70,93563049306908	71,03417005345685	-0,09853956038776346	60,356517935595406	60,55338047132323	-0,1968625357278242	69,64647598347409	66,50559176104406	3,1408842224300315	0,0	0,0	0,0	13	13	0	14	13	1	29	28	1	29	28	1	16	16	0	CAMAID_003_1
3	Camaid_004_1	Gold	Reader2	69,71545367574554	64,58882593835311	5,126627737392425	176,67714744658954	177,49374049919442	-0,8165930526048726	92,37526823622403	92,14391448574837	0,23135375047566242	199,76368114683427	190,03482750646094	9,72885364037333	106,96169377084401	112,9049145608413	-5,943220789997298	60,54076337381081	63,61064578596653	-3,069882412155721	107,38841291061024	97,89091302071257	9,497499889897668	53,7577262766488	51,512090865485845	2,245635411162958	116,04357093234084	122,498983219919	-6,455412287578156	0,0	0,0	0,0	11	11	0	12	11	1	29	28	1	27	28	1	18	18	0	Camaid_004_1
4	Camaid_006_1	Gold	Reader2	83,87516007059926	73,25088172931085	10,624278341288417	174,51441831251324	175,4004174902608	-0,88599917774755	92,4283939122592	103,45111482381128	-11,022720911552085	195,36624615631146	211,79493303731186	-16,428686881000402	90,63925824191398	102,14953576094995	-11,510277519035967	51,93797688399679	58,237909135558056	-6,299932251561266	102,93785224405227	108,34381821350058	-5,405965969448317	52,689681185850986	51,15505676186414	1,5346244239868483	101,16778183647777	100,23748269984281	0,9302991366349573	0,0	0,0	0,0	11	11	0	12	12	0	28	28	0	28	28	0	18	18	0	Camaid_006_1
5	Camaid_007_1	Gold	Reader2	72,8618646822147	69,59463560605268	3,2672290761620246	177,005327025968	176,24700084385324	0,7583261821147573	93,30839502980925	86,25296250604372	7,055432523765532	202,25544672603158	185,14383784825665	17,111608877774927	104,1434623437533	106,65236523780057	-2,5089028940472673	58,836343568849934	60,51300999594571	-1,6766664270957747	108,94705169622233	98,89087534221294	10,056176354009395	53,866065641366724	53,4129985053726	0,4530671359941252	100,65314827153077	106,35370468325137	-5,700556411720598	0,0	0,0	0,0	13	11	2	13	11	2	0	0	0	0	0	0	18	18	0	Camaid_007_1
6	Camaid_008_1	Gold	Reader2	65,41570137986803	62,487791137736984	2,9279102421310412	150,78523530539164	147,52314742368466	3,262087881706975	79,5222820986866	70,6323000202232	8,889982078463404	156,80300341498668	152,31302692427357	4,489976490713104	85,36953392552361	85,03535628594767	0,33417763957594104	56,61664005302307	57,64204314469427	-1,0254030916712011	77,28072131630007	81,68072690405037	-4,4000055877503	49,285230278580876	53,626881793324095	-4,341651514743219	66,02874597534142	75,83917323440102	-9,810427259059594	0,0	0,0	0,0	12	11	1	13	11	2	29	29	0	29	29	0	16	16	0	Camaid_008_1
7	Camaid_009_1	Gold	Reader2	61,42423095703125	59,287060546875	2,1371704101562514	147,2009765625	145,4029541015625	1,7980224609374886	64,3673583984375	65,7854736328125	-1,4181152343749943	152,23436279296874	144,02098388671874	8,21337890625	85,77674560546873	86,1158935546875	-0,3391479492187699	58,27185906573528	59,225683609525674	-0,9538245437903967	87,86700439453124	78,23551025390624	9,631494140624994	57,718246250650296	54,322299530948904	3,395946719701392	83,5337548828125	87,91199340820313	-4,378238525390628	0,0	0,0	0,0	12	12	0	12	12	0	29	28	1	29	28	1	18	18	0	Camaid_009_1
8	Camaid_010_1	Gold	Reader2	69,17089170836695	56,45511456705972	12,715777141307235	158,26296181457087	160,04373310759743	-1,780771293026561	45,66278993177963	43,014955882826406	2,6478340489532215	117,62899867369178	135,21445817601426	-17,58545950232248	89,09207010620392	103,58861854053771	-14,49654843433379	56,293695685428844	64,72519512603958	-8,431499440610736	71,96620874191215	92,19950229318786	-20,233293551275708	61,180669353428655	68,18760621995473	-7,006936866526075	91,0718405333241	86,48374777777393	4,5880927555501785	0,0	0,0	0,0	12	11	1	12	11	1	0	28	2	0	28	2	16	16	0	Camaid_010_1
9	Camaid_011_1	Gold	Reader2	70,91592258099152	72,45656718601103	-1,5406446050195086	183,76856833154022	188,54987917470413	-4,781310843163908	87,4285823047571	99,35958090336186	-11,93099859860476	187,58847581161632	206,44723393835375	-18,858758126737428	112,8526457505487	116,0933119886931	-3,2406662381443994	61,41020021842641	61,57167137800662	-0,1614711595802092	100,15989350685922	107,08765303499189	-6,927759528132668	53,393415066664204	51,87168216913486	1,521732897529347	95,63637072232714	92,45679901162313	3,1795717107040105	0,0	0,0	0,0	12	12	0	12	12	0	29	29	0	29	29	0	18	18	0	Camaid_011_1
10	Camaid_014_1	Gold	Reader2	57,75743408203125	57,8058837890625	-0,04844970703124574	116,13394775390626	116,38619384765624	-0,25224609374998863	63,8244140625	58,28038330078125	5,544030761718744	120,66361083984376	121,45111083984375	-0,7874999999999943	58,376513671875	58,580310058593746	-0,2037963867187429	50,26653687522545	50,332696793718625	-0,06615991849317737	56,83919677734376	63,1707275390625	-6,331530761718739	47,10549964671213	52,01329745171694	-4,907797805004805	67,21104858398438	66,94619018554688	0,2648583984374966	0,0	0,0	0,0	14	14	0	14	14	0	29	29	0	29	29	0	16	16	0	Camaid_014_1
11	Camaid_016_1	Gold	Reader2	74,77181842225275	75,90031060512854	-1,1284921828757888	176,27699114484093	177,6171291661148	-1,340138021273873	97,53188627460405	102,4948526551785	-4,962966380574457	204,67951991157105	208,1224064649461	-3,442886553375047	101,50517272258818	101,71681856098627	-0,21164583839808415	57,5827690634956	57,267460091804466	0,31530897169113103	107,147633636967	105,62755380976759	1,5200798271994103	52,348976430927316	50,752610256815785	1,5963661741115303	105,29834599149815	103,97397429988631	1,3243716916118444	0,0	0,0	0,0	11	11	0	11	11	0	29	29	0	29	29	0	18	18	0	Camaid_016_1
12	Camaid_017_1	Gold	Reader2	49,00757927668772	47,914218589254546	1,0933606874331758	138,21844232585002	138,95191940143215	-0,7334770755821296	60,50243321235871	59,327670279387775	1,1747629329709355	139,4420466061436	140,7453394004899	-1,303292794346305	89,2108630491623	91,0377008121776	-1,8268377630153054	64,54338621412201	65,5174114936221	-0,974025279500097	78,9396133937849	81,41766912110214	-2,4780557273172406	56,611054782625956	57,84750633187947	-1,2364515492535162	67,7507890580487	65,64187109260155	2,108917965447148	0,0	0,0	0,0	10	10	0	10	10	0	29	29	0	29	29	0	17	17	0	Camaid_017_1
[truncated: 12 more columns]
