# Supplementary material for: Introduction of Lazy Luna an automatic software-driven multilevel comparison of ventricular function quantification in cardiovascular magnetic resonance imaging
Source: Sci Rep. 2022 Apr 22;12:6629. doi: 10.1038/s41598-022-10464-w (PMC9033783; doi:10.1038/s41598-022-10464-w)
Supplement: Supplementary file 2 — Supplementary Information 2. [file 41598_2022_10464_MOESM2_ESM.csv]

	Name	Mean	Std
0	LVEF [%]	-2,651502763726304	2,8920118026598454
1	LVEDV [ml]	-0,12550392681899106	2,716635460022631
2	LVESV [ml]	4,009375371916786	4,3796599355345505
3	Dice (all slices) [%]	94,28325729270954	2,868816328505575
4	Dice (slices contoured by both) [%]	95,23181772156207	1,7466611217820627
5	HD [mm]	0,6521058623249041	0,355607804336319
6	LVM [g]	-1,033893727785478	4,3559398305227734
7	Dice (all slices) [%]	90,59014352299914	6,579327759958957
8	Dice (slices contoured by both) [%]	88,80009845665776	6,948619247547259
9	HD [mm]	0,8490340916615006	0,523192025882713
10	RVEF [%]	-0,753741031373491	3,1316880010140813
11	RVEDV [ml]	-2,391927468672889	11,129528008607696
12	RVESV [ml]	-0,41506169359612627	6,187294147889425
13	Dice (all slices) [%]	90,18286141938823	5,009351024074787
14	Dice (slices contoured by both) [%]	91,15519219663621	3,469648689393389
15	HD [mm]	1,6287645148319663	0,7644612740124581
16	Dice (all slices, all contours) [%]	91,90447618943891	4,006083397884349
17	Dice (slices contoured by both, all contours) [%]	92,15593799208543	3,0558144340659514
18	HD (all contours) [mm]	1,0821549691950483	0,48287165009240357
