# Supplementary material for: Introduction of Lazy Luna an automatic software-driven multilevel comparison of ventricular function quantification in cardiovascular magnetic resonance imaging
Source: Sci Rep. 2022 Apr 22;12:6629. doi: 10.1038/s41598-022-10464-w (PMC9033783; doi:10.1038/s41598-022-10464-w)
Supplement: Supplementary file 3 — Supplementary Information 3. [file 41598_2022_10464_MOESM3_ESM.csv]

	Case	Reader1	Reader2	slice	lv_endo SAX LVES ml diff	lv_endo SAX LVED ml diff	lv_endo SAX LVES abs ml diff	lv_endo SAX LVED abs ml diff	lv_endo SAX LVES DSC	lv_endo SAX LVED DSC	lv_endo SAX LVES HD	lv_endo SAX LVED HD	lv_endo SAX LVES has_contour1	lv_endo SAX LVED has_contour1	lv_endo SAX LVES has_contour2	lv_endo SAX LVED has_contour2	lv_endo SAX LVES position1	lv_endo SAX LVED position1	lv_endo SAX LVES position2	lv_endo SAX LVED position2	lv_epi SAX LVED ml diff	lv_epi SAX LVED abs ml diff	lv_epi SAX LVED DSC	lv_epi SAX LVED HD	lv_epi SAX LVED has_contour1	lv_epi SAX LVED has_contour2	lv_epi SAX LVED position1	lv_epi SAX LVED position2	lv_pamu SAX LVES ml diff	lv_pamu SAX LVED ml diff	lv_pamu SAX LVES abs ml diff	lv_pamu SAX LVED abs ml diff	lv_pamu SAX LVES DSC	lv_pamu SAX LVED DSC	lv_pamu SAX LVES HD	lv_pamu SAX LVED HD	lv_pamu SAX LVES has_contour1	lv_pamu SAX LVED has_contour1	lv_pamu SAX LVES has_contour2	lv_pamu SAX LVED has_contour2	lv_pamu SAX LVES position1	lv_pamu SAX LVED position1	lv_pamu SAX LVES position2	lv_pamu SAX LVED position2	lv_myo SAX LVED ml diff	lv_myo SAX LVED abs ml diff	lv_myo SAX LVED DSC	lv_myo SAX LVED HD	lv_myo SAX LVED has_contour1
0	CAMAID_001_1	Gold	Reader2	0	0,0	0,0	0,0	0,0	100,0	100,0	0,0	0,0	False	False	False	False	outside	outside	outside	outside	0,0	0,0	100,0	0,0	False	False	outside	outside	0,0	0,0	0,0	0,0	100,0	100,0	0,0	0,0	False	False	False	False	outside	outside	outside	outside	0,0	0,0	100,0	0,0	False
1	CAMAID_001_1	Gold	Reader2	1	0,0	0,0	0,0	0,0	100,0	100,0	0,0	0,0	False	False	False	False	outside	outside	outside	outside	0,0	0,0	100,0	0,0	False	False	outside	outside	0,0	0,0	0,0	0,0	100,0	100,0	0,0	0,0	False	False	False	False	outside	outside	outside	outside	0,0	0,0	100,0	0,0	False
2	CAMAID_001_1	Gold	Reader2	2	0,0	0,5583774393388409	0,0	0,5583774393388409	100,0	97,21400256825414	0,0	1,25	False	True	False	True	outside	basal	outside	basal	-0,9754456004174836	0,9754456004174836	96,89675681349054	1,6770509831248424	True	True	basal	basal	0,0	0,0	0,0	0,0	100,0	100,0	0,0	0,0	False	False	False	False	outside	outside	outside	outside	-1,5338230397563244	1,5338230397563244	87,0127436281859	1,6770509831248424	True
3	CAMAID_001_1	Gold	Reader2	3	0,0	0,031554499028976266	0,0	0,031554499028976266	100,0	99,27476597057915	0,0	0,75	False	True	False	True	outside	midv	outside	midv	-0,008231608442341633	0,008231608442341633	99,98116879040863	0,1767766952966369	True	True	midv	midv	0,0	0,0	0,0	0,0	100,0	100,0	0,0	0,0	False	False	False	False	outside	outside	outside	outside	-0,039786107471317896	0,039786107471317896	98,81642512077295	0,75	True
4	CAMAID_001_1	Gold	Reader2	4	1,1524251819278288	-0,38825753153044706	1,1524251819278288	0,38825753153044706	92,1397772188286	98,57803235855692	2,0155644370746373	1,0307764064044151	True	True	True	True	basal	midv	basal	midv	0,0	0,0	100,0	0,0	True	True	midv	midv	0,0	-0,0871178560147823	0,0	0,0871178560147823	100,0	68,91271056661562	0,0	2,5495097567963922	False	True	False	True	outside	basal	outside	basal	0,38825753153044706	0,38825753153044706	97,80484021098356	1,0307764064044151	True
5	CAMAID_001_1	Gold	Reader2	5	1,385654087794175	-0,5782704930744997	1,385654087794175	0,5782704930744997	89,83050847457628	97,8044115772026	2,1213203435596424	1,118033988749895	True	True	True	True	midv	midv	midv	midv	-0,9678999593453371	0,9678999593453371	95,5900029660157	2,0	True	True	midv	midv	0,4650858769923023	-0,3052554797368356	0,4650858769923023	0,3052554797368356	0,0	70,79948696023942	0,0	2,9154759474226504	True	True	False	True	basal	midv	outside	midv	-0,38962946627083733	0,38962946627083733	85,16341973917244	2,0	True
6	CAMAID_001_1	Gold	Reader2	6	1,4617964658858351	-0,030868531658781128	1,4617964658858351	0,030868531658781128	89,74934701919993	99,14195160916282	2,5124689052802225	0,5	True	True	True	True	midv	midv	midv	midv	0,6331478826901107	0,6331478826901107	98,00632429781693	1,2374368670764582	True	True	midv	midv	0,0493896506540498	-0,8855838749219208	0,0493896506540498	0,8855838749219208	67,5227394328518	50,28702640642939	3,25	5,273755777432247	True	True	True	True	midv	midv	basal	midv	0,6640164143488918	0,6640164143488918	92,56198347107438	1,2374368670764582	True
7	CAMAID_001_1	Gold	Reader2	7	1,1345900303027552	-0,34572755457834864	1,1345900303027552	0,34572755457834864	92,68659356207995	98,28318006203406	1,6770509831248424	0,8838834764831844	True	True	True	True	midv	midv	midv	midv	0,35807496724186105	0,35807496724186105	97,51445299554443	1,5206906325745548	True	True	midv	midv	0,02675272743761031	-0,37316624938615406	0,02675272743761031	0,37316624938615406	64,56641766807405	56,72823218997362	3,75	8,403868156985805	True	True	True	True	midv	midv	midv	midv	0,7038025218202097	0,7038025218202097	88,71867881548975	1,5206906325745548	True
8	CAMAID_001_1	Gold	Reader2	8	0,7147779997433319	-0,594047742588988	0,7147779997433319	0,594047742588988	93,7468784337229	97,28900883218841	1,590990257669732	1,0307764064044151	True	True	True	True	midv	midv	midv	midv	0,16463216884683268	0,16463216884683268	98,27340763035875	0,9013878188659973	True	True	midv	midv	-0,29496596918390855	-0,18246732047190622	0,29496596918390855	0,18246732047190622	46,37561779242175	45,0	3,8078865529319543	1,8027756377319946	True	True	True	True	midv	midv	midv	midv	0,7586799114358206	0,7586799114358206	89,53755131610723	1,0307764064044151	True
9	CAMAID_001_1	Gold	Reader2	9	0,3210327292513237	-0,2853624260011766	0,3210327292513237	0,2853624260011766	94,66683719145671	98,53668450646975	1,0606601717798212	0,7905694150420949	True	True	True	True	midv	midv	midv	midv	-0,2894782302223475	0,2894782302223475	97,57573041763757	1,5	True	True	midv	midv	0,0246948253270249	-0,13376363718805154	0,0246948253270249	0,13376363718805154	49,392712550607285	39,246119733924616	9,25	3,2015621187164243	True	True	True	True	midv	apical	midv	midv	-0,004115804221170817	0,004115804221170817	89,98014559894109	1,5	True
10	CAMAID_001_1	Gold	Reader2	10	0,5199632666079133	-0,4136383242276671	0,5199632666079133	0,4136383242276671	93,17260027039207	97,44536023291097	1,6007810593582121	0,75	True	True	True	True	midv	midv	midv	midv	-0,6585286753873307	0,6585286753873307	96,78533340104616	1,2747548783981961	True	True	midv	midv	0,026066760067415175	-0,030868531658781128	0,026066760067415175	0,030868531658781128	56,145833333333336	0,0	2,1360009363293826	0,0	True	False	True	True	apical	outside	apical	apical	-0,2448903511596636	0,2448903511596636	87,40246748916306	1,2747548783981961	True
11	CAMAID_001_1	Gold	Reader2	11	0,4177541284488379	-0,3011396755156648	0,4177541284488379	0,3011396755156648	92,72823218997361	96,90079426880548	1,4142135623730951	1,0307764064044151	True	True	True	True	midv	midv	midv	midv	-0,09123366023595311	0,09123366023595311	97,75549950512436	1,0	True	True	midv	midv	0,0	0,0	0,0	0,0	100,0	100,0	0,0	0,0	False	False	False	False	outside	outside	outside	outside	0,20990601527971167	0,20990601527971167	89,21877591640404	1,0307764064044151	True
12	CAMAID_001_1	Gold	Reader2	12	0,49458247391069315	-0,2071621457989311	0,49458247391069315	0,2071621457989311	85,7973260995931	97,62447993557912	1,9039432764659772	0,8838834764831844	True	True	True	True	midv	midv	midv	midv	-0,15845846251507645	0,15845846251507645	95,3359269134939	1,25	True	True	midv	midv	0,0	-0,004115804221170817	0,0	0,004115804221170817	100,0	0,0	0,0	0,0	False	False	False	True	outside	outside	outside		0,04870368328385467	0,04870368328385467	82,18181818181819	1,25	True
13	CAMAID_001_1	Gold	Reader2	13	0,2853624260011766	-0,003429836850975681	0,2853624260011766	0,003429836850975681	76,50273224043715	99,28867183352797	2,25	0,25	True	True	True	True	midv	midv	midv	midv	-0,8217889094937731	0,8217889094937731	91,24983502705557	2,0155644370746373	True	True	midv	midv	0,0	0,0	0,0	0,0	100,0	100,0	0,0	0,0	False	False	False	False	outside	outside	outside	outside	-0,8183590726427974	0,8183590726427974	75,71054925893635	2,0155644370746373	True
14	CAMAID_001_1	Gold	Reader2	14	0,06722480227912335	-0,46577184436249747	0,06722480227912335	0,46577184436249747	78,78048780487805	86,53608611258161	1,0	2,0	True	True	True	True	apical	apical	apical	apical	-1,0495300763985582	1,0495300763985582	83,09018567639258	2,1505813167606567	True	True	apical	apical	0,0	0,0	0,0	0,0	100,0	100,0	0,0	0,0	False	False	False	False	outside	outside	outside	outside	-0,5837582320360609	0,5837582320360609	36,202307009760425	2,1505813167606567	True
15	CAMAID_001_1	Gold	Reader2	15	0,0	0,0	0,0	0,0	100,0	100,0	0,0	0,0	False	False	False	False	outside	outside	outside	outside	0,0	0,0	100,0	0,0	False	False	outside	outside	0,0	0,0	0,0	0,0	100,0	100,0	0,0	0,0	False	False	False	False	outside	outside	outside	outside	0,0	0,0	100,0	0,0	False
16	CAMAID_002_1	Gold	Reader2	0	0,0	0,0	0,0	0,0	100,0	100,0	0,0	0,0	False	False	False	False	outside	outside	outside	outside	0,0	0,0	100,0	0,0	False	False	outside	outside	0,0	0,0	0,0	0,0	100,0	100,0	0,0	0,0	False	False	False	False	outside	outside	outside	outside	0,0	0,0	100,0	0,0	False
17	CAMAID_002_1	Gold	Reader2	1	0,0	0,0	0,0	0,0	100,0	100,0	0,0	0,0	False	False	False	False	outside	outside	outside	outside	0,0	0,0	100,0	0,0	False	False	outside	outside	0,0	0,0	0,0	0,0	100,0	100,0	0,0	0,0	False	False	False	False	outside	outside	outside	outside	0,0	0,0	100,0	0,0	False
18	CAMAID_002_1	Gold	Reader2	2	0,0	2,1644428655613037	0,0	2,1644428655613037	100,0	90,02082332212078	0,0	7,5	False	True	False	True	outside	basal	outside	basal	1,9613656845882124	1,9613656845882124	90,57696833644115	7,5	True	True	basal	basal	0,0	0,0	0,0	0,0	100,0	100,0	0,0	0,0	False	False	False	False	outside	outside	outside	outside	-0,20307718097309144	0,20307718097309144	71,23010293042353	7,5	True
19	CAMAID_002_1	Gold	Reader2	3	0,0	2,666566190667766	0,0	2,666566190667766	100,0	90,55613305613305	0,0	2,6516504294495533	False	True	False	True	outside	midv	outside	midv	-0,31789719046842585	0,31789719046842585	97,43865365558709	1,2747548783981961	True	True	midv	midv	0,0	0,0	0,0	0,0	100,0	100,0	0,0	0,0	False	False	False	False	outside	outside	outside	outside	-2,984463381136192	2,984463381136192	75,98651407949096	2,6516504294495533	True
20	CAMAID_002_1	Gold	Reader2	4	1,8971007539005251	1,1164960624807516	1,8971007539005251	1,1164960624807516	91,14002961115874	95,91676581525454	2,5	1,5	True	True	True	True	basal	midv	basal	midv	0,5209743714415173	0,5209743714415173	97,8575986872094	1,25	True	True	midv	midv	0,0	0,0	0,0	0,0	100,0	100,0	0,0	0,0	False	False	False	False	outside	outside	outside	outside	-0,5955216910392344	0,5955216910392344	88,5105089126221	1,5	True
21	CAMAID_002_1	Gold	Reader2	5	0,24763419958322122	0,39244451006614295	0,24763419958322122	0,39244451006614295	97,3279080498343	97,1337742911347	1,0	1,0606601717798212	True	True	True	True	midv	midv	midv	midv	-0,190224194835554	0,190224194835554	98,3800470703304	0,7071067811865476	True	True	midv	midv	0,0	-0,2647715144332711	0,0	0,2647715144332711	100,0	44,16796267496112	0,0	11,543396380615196	False	True	False	True	outside	basal	outside	basal	-0,582668704901697	0,582668704901697	91,7587407295293	1,0606601717798212	True
22	CAMAID_002_1	Gold	Reader2	6	1,3152889147413307	-0,5141194455014974	1,3152889147413307	0,5141194455014974	92,5827381785931	96,87297472456254	1,7677669529663689	1,2747548783981961	True	True	True	True	midv	midv	midv	midv	-0,6443630383618766	0,6443630383618766	97,14055448098001	1,6770509831248424	True	True	midv	midv	0,1379553845429018	-0,3050442043308884	0,1379553845429018	0,3050442043308884	69,43907156673114	65,07936507936508	5,836308764964376	5,367727638395972	True	True	True	True	basal	midv	basal	midv	-0,13024359286037931	0,13024359286037931	88,27575175943699	1,6770509831248424	True
23	CAMAID_002_1	Gold	Reader2	7	1,0051035159554274	-0,09682582890278199	1,0051035159554274	0,09682582890278199	94,13757035413657	97,46723394534708	1,75	0,7905694150420949	True	True	True	True	midv	midv	midv	midv	0,3555992831385356	0,3555992831385356	97,29761884528443	1,25	True	True	midv	midv	0,1927947920630615	-0,36245420907855563	0,1927947920630615	0,36245420907855563	75,66302652106084	62,64274061990212	2,0	6,864765108872991	True	True	True	True	midv	midv	midv	midv	0,45242511204131763	0,45242511204131763	89,59942895532416	1,25	True
24	CAMAID_002_1	Gold	Reader2	8	-0,058266870490169695	-0,2527753940382362	0,058266870490169695	0,2527753940382362	94,22741161065036	95,96239840715475	1,25	1,346291201783626	True	True	True	True	midv	midv	midv	midv	0,7686085710247385	0,7686085710247385	96,66297898018706	1,9039432764659772	True	True	midv	midv	-1,357275336123953	-0,2107889726556139	1,357275336123953	0,2107889726556139	49,856651376146786	55,36231884057971	6,363961030678928	2,0155644370746373	True	True	True	True	midv	apical	midv	apical	1,0213839650629746	1,0213839650629746	84,82021176223923	1,9039432764659772	True
25	CAMAID_002_1	Gold	Reader2	9	0,96825828902782	0,24163613938570375	0,96825828902782	0,24163613938570375	92,26980435080038	96,2752430815258	1,4142135623730951	1,25	True	True	True	True	midv	midv	midv	midv	0,20393404671559393	0,20393404671559393	96,35598531650103	1,25	True	True	midv	midv	-0,036845226927607305	0,0	0,036845226927607305	0,0	54,7933532168726	100,0	1,8027756377319946	0,0	True	False	True	False	midv	outside	midv	outside	-0,0377020926701098	0,0377020926701098	85,37020517395183	1,25	True
26	CAMAID_002_1	Gold	Reader2	10	0,5920942280692244	0,29390494967835595	0,5920942280692244	0,29390494967835595	91,81969949916528	96,99294262043571	1,5811388300841898	0,9013878188659973	True	True	True	True	midv	midv	midv	midv	0,3641679405635606	0,3641679405635606	97,74296129682773	1,0	True	True	midv	midv	-0,12253180117785686	0,0	0,12253180117785686	0,0	70,98194627917218	100,0	1,2747548783981961	0,0	True	False	True	False	midv	outside	midv	outside	0,07026299088520463	0,07026299088520463	90,17395688894491	1,0	True
27	CAMAID_002_1	Gold	Reader2	11	0,5818118391591944	-0,12253180117785686	0,5818118391591944	0,12253180117785686	89,9876729215176	97,18001906150137	1,7677669529663689	0,7905694150420949	True	True	True	True	midv	midv	midv	midv	-0,1156768752378369	0,1156768752378369	97,14824713095425	1,346291201783626	True	True	midv	midv	0,04798448158013975	0,0	0,04798448158013975	0,0	55,65217391304348	100,0	7,198090024443984	0,0	True	False	True	False	apical	outside	midv	outside	0,006854925940019964	0,006854925940019964	89,90549828178695	1,346291201783626	True
28	CAMAID_002_1	Gold	Reader2	12	0,06426493068768717	0,3110422645284059	0,06426493068768717	0,3110422645284059	91,87675070028011	95,72066159096876	1,118033988749895	1,0307764064044151	True	True	True	True	apical	midv	midv	midv	0,6297963207393342	0,6297963207393342	95,4586609482964	1,25	True	True	midv	midv	-0,09853956038778698	0,0	0,09853956038778698	0,0	0,0	100,0	0,0	0,0	False	False	True	False	outside	outside	apical	outside	0,31875405621092834	0,31875405621092834	84,91316174931994	1,25	True
29	CAMAID_002_1	Gold	Reader2	13	-0,3950151072936504	-0,26391464869076864	0,3950151072936504	0,26391464869076864	0,0	87,3116574147502	0,0	1,25	False	True	True	True	outside	apical	apical	apical	0,7334770755821362	0,7334770755821362	89,90344248530647	2,0	True	True	apical	apical	0,0	0,0	0,0	0,0	100,0	100,0	0,0	0,0	False	False	False	False	outside	outside	outside	outside	0,9973917242729048	0,9973917242729048	64,27297056199822	2,0	True
30	CAMAID_002_1	Gold	Reader2	14	0,0	0,0	0,0	0,0	100,0	100,0	0,0	0,0	False	False	False	False	outside	outside	outside	outside	0,0	0,0	100,0	0,0	False	False	outside	outside	0,0	0,0	0,0	0,0	100,0	100,0	0,0	0,0	False	False	False	False	outside	outside	outside	outside	0,0	0,0	100,0	0,0	False
31	CAMAID_002_1	Gold	Reader2	15	0,0	0,0	0,0	0,0	100,0	100,0	0,0	0,0	False	False	False	False	outside	outside	outside	outside	0,0	0,0	100,0	0,0	False	False	outside	outside	0,0	0,0	0,0	0,0	100,0	100,0	0,0	0,0	False	False	False	False	outside	outside	outside	outside	0,0	0,0	100,0	0,0	False
32	CAMAID_003_1	Gold	Reader2	0	0,0	0,0	0,0	0,0	100,0	100,0	0,0	0,0	False	False	False	False	outside	outside	outside	outside	0,0	0,0	100,0	0,0	False	False	outside	outside	0,0	0,0	0,0	0,0	100,0	100,0	0,0	0,0	False	False	False	False	outside	outside	outside	outside	0,0	0,0	100,0	0,0	False
33	CAMAID_003_1	Gold	Reader2	1	0,0	0,0	0,0	0,0	100,0	100,0	0,0	0,0	False	False	False	False	outside	outside	outside	outside	0,0	0,0	100,0	0,0	False	False	outside	outside	0,0	0,0	0,0	0,0	100,0	100,0	0,0	0,0	False	False	False	False	outside	outside	outside	outside	0,0	0,0	100,0	0,0	False
34	CAMAID_003_1	Gold	Reader2	2	0,0	1,1550550208933639	0,0	1,1550550208933639	100,0	94,18604651162791	0,0	2,1213203435596424	False	True	False	True	outside	basal	outside	basal	-0,6435061726193742	0,6435061726193742	96,59032075146077	1,5206906325745548	True	True	basal	basal	0,0	0,0	0,0	0,0	100,0	100,0	0,0	0,0	False	False	False	False	outside	outside	outside	outside	-1,7985611935127381	1,7985611935127381	79,35348511927889	2,1213203435596424	True
35	CAMAID_003_1	Gold	Reader2	3	0,0	1,2064669654435136	0,0	1,2064669654435136	100,0	94,71127151582454	0,0	2,1213203435596424	False	True	False	True	outside	midv	outside	midv	0,038558958412612296	0,038558958412612296	98,34026685060246	0,75	True	True	midv	midv	0,0	0,0	0,0	0,0	100,0	100,0	0,0	0,0	False	False	False	False	outside	outside	outside	outside	-1,1679080070309014	1,1679080070309014	86,94885361552028	1,7677669529663689	True
36	CAMAID_003_1	Gold	Reader2	4	0,9811112751653573	-0,15423583365044918	0,9811112751653573	0,15423583365044918	93,25952833996425	96,69251013585604	2,462214450449026	1,4577379737113252	True	True	True	True	basal	midv	basal	midv	-0,8063106636948483	0,8063106636948483	96,59785539341799	1,7677669529663689	True	True	midv	midv	0,0	0,0	0,0	0,0	100,0	100,0	0,0	0,0	False	False	False	False	outside	outside	outside	outside	-0,6520748300443991	0,6520748300443991	87,38091748497729	1,7677669529663689	True
37	CAMAID_003_1	Gold	Reader2	5	0,6923475199420164	-0,025705972275074866	0,6923475199420164	0,025705972275074866	93,68355222013759	97,98924945251842	1,0	0,7071067811865476	True	True	True	True	midv	midv	midv	midv	0,7300496126121262	0,7300496126121262	96,9145370758274	1,2747548783981961	True	True	midv	midv	0,0	-0,16794568553048914	0,0	0,16794568553048914	100,0	63,36405529953917	0,0	1,9525624189766635	False	True	False	True	outside	basal	outside	basal	0,7557555848872011	0,7557555848872011	88,18884217702534	1,2747548783981961	True
38	CAMAID_003_1	Gold	Reader2	6	0,5766706447041795	-0,030847166730089838	0,5766706447041795	0,030847166730089838	94,5875745875746	98,53249475890985	1,0	0,5303300858899106	True	True	True	True	midv	midv	midv	midv	0,16451822256047915	0,16451822256047915	96,6800760355422	1,5	True	True	midv	midv	-0,1730868799855041	-0,008568657425024955	0,1730868799855041	0,008568657425024955	55,08771929824562	75,09677419354838	1,5	1,118033988749895	True	True	True	True	basal	midv	basal	midv	0,19536538929056899	0,19536538929056899	87,64360479959153	1,5	True
39	CAMAID_003_1	Gold	Reader2	7	0,7746066312222559	-0,31704032472592336	0,7746066312222559	0,31704032472592336	94,00464156781847	97,94384571752694	1,0307764064044151	0,7905694150420949	True	True	True	True	midv	midv	midv	midv	1,1182097939657567	1,1182097939657567	96,29856225145305	1,5	True	True	midv	midv	-0,17394374572800658	-0,191937926320559	0,17394374572800658	0,191937926320559	57,27332028701892	62,645687645687644	4,366062299143245	1,4577379737113252	True	True	True	True	midv	midv	midv	midv	1,43525011869168	1,43525011869168	84,93246553292742	1,5	True
40	CAMAID_003_1	Gold	Reader2	8	0,3615973433360531	-0,39587197303615296	0,3615973433360531	0,39587197303615296	96,12728503723764	96,66910688140557	0,7905694150420949	0,7905694150420949	True	True	True	True	midv	midv	midv	midv	0,7754634969647585	0,7754634969647585	97,46576538375196	1,0	True	True	midv	midv	-0,22449882453565384	-0,17822807444051908	0,22449882453565384	0,17822807444051908	65,31914893617021	67,87037037037037	1,75	5,70087712549569	True	True	True	True	midv	midv	midv	midv	1,1713354700009113	1,1713354700009113	84,91895701198027	1,0	True
41	CAMAID_003_1	Gold	Reader2	9	0,4018700332336704	0,036845226927607305	0,4018700332336704	0,036845226927607305	94,1343648851346	97,7129305840267	1,118033988749895	1,0	True	True	True	True	midv	midv	midv	midv	1,0573723262480794	1,0573723262480794	96,46515252727677	0,9013878188659973	True	True	midv	midv	-0,22364195879315132	-0,35302868591102815	0,22364195879315132	0,35302868591102815	69,91970352069178	35,733695652173914	1,5811388300841898	10,077822185373186	True	True	True	True	midv	apical	midv	apical	1,0205270993204723	1,0205270993204723	83,35595981536791	1,0	True
42	CAMAID_003_1	Gold	Reader2	10	-0,22621255602065882	-0,027419703760079857	0,22621255602065882	0,027419703760079857	91,33303002729754	96,65541577170912	1,4577379737113252	1,0	True	True	True	True	midv	midv	midv	midv	0,667498413409444	0,667498413409444	96,8349636070217	1,118033988749895	True	True	midv	midv	-0,24592046809821622	0,0	0,24592046809821622	0,0	57,559478127398314	100,0	1,5206906325745548	0,0	True	False	True	False	midv	outside	midv	outside	0,6949181171695239	0,6949181171695239	85,05874734017948	1,118033988749895	True
43	CAMAID_003_1	Gold	Reader2	11	-0,3007598756183759	-0,20136344948808646	0,3007598756183759	0,20136344948808646	92,60339797494423	97,26123149266061	1,0307764064044151	0,7905694150420949	True	True	True	True	midv	midv	midv	midv	0,41729361659871533	0,41729361659871533	96,36491460237376	1,0307764064044151	True	True	midv	midv	0,028276569502582352	0,0	0,028276569502582352	0,0	37,250554323725055	100,0	5,460082416960389	0,0	True	False	True	False	apical	outside	apical	outside	0,6186570660868018	0,6186570660868018	84,4860255802937	1,0307764064044151	True
44	CAMAID_003_1	Gold	Reader2	12	-0,38730331561112796	-0,9819681409078599	0,38730331561112796	0,9819681409078599	84,60508701472557	89,47465099191771	1,4577379737113252	1,4142135623730951	True	True	True	True	apical	midv	midv	midv	0,09339836593277201	0,09339836593277201	96,47989759702101	0,9013878188659973	True	True	midv	midv	0,0	0,0	0,0	0,0	100,0	100,0	0,0	0,0	False	False	False	False	outside	outside	outside	outside	1,075366506840632	1,075366506840632	72,20193681536752	1,4142135623730951	True
45	CAMAID_003_1	Gold	Reader2	13	-0,10025329187279197	-0,03598836118510481	0,10025329187279197	0,03598836118510481	0,0	86,14351360904914	0,0	1,4577379737113252	False	True	True	True	outside	apical	apical	apical	-0,39330137580864544	0,39330137580864544	91,54359479269226	1,5206906325745548	True	True	apical	apical	0,0	0,0	0,0	0,0	100,0	100,0	0,0	0,0	False	False	False	False	outside	outside	outside	outside	-0,35731301462354065	0,35731301462354065	55,29715762273902	1,5206906325745548	True
46	CAMAID_003_1	Gold	Reader2	14	0,0	0,0	0,0	0,0	100,0	100,0	0,0	0,0	False	False	False	False	outside	outside	outside	outside	0,0	0,0	100,0	0,0	False	False	outside	outside	0,0	0,0	0,0	0,0	100,0	100,0	0,0	0,0	False	False	False	False	outside	outside	outside	outside	0,0	0,0	100,0	0,0	False
47	CAMAID_003_1	Gold	Reader2	15	0,0	0,0	0,0	0,0	100,0	100,0	0,0	0,0	False	False	False	False	outside	outside	outside	outside	0,0	0,0	100,0	0,0	False	False	outside	outside	0,0	0,0	0,0	0,0	100,0	100,0	0,0	0,0	False	False	False	False	outside	outside	outside	outside	0,0	0,0	100,0	0,0	False
48	Camaid_004_1	Gold	Reader2	0	0,0	0,0	0,0	0,0	100,0	100,0	0,0	0,0	False	False	False	False	outside	outside	outside	outside	0,0	0,0	100,0	0,0	False	False	outside	outside	0,0	0,0	0,0	0,0	100,0	100,0	0,0	0,0	False	False	False	False	outside	outside	outside	outside	0,0	0,0	100,0	0,0	False
49	Camaid_004_1	Gold	Reader2	1	0,0	0,0	0,0	0,0	100,0	100,0	0,0	0,0	False	False	False	False	outside	outside	outside	outside	0,0	0,0	100,0	0,0	False	False	outside	outside	0,0	0,0	0,0	0,0	100,0	100,0	0,0	0,0	False	False	False	False	outside	outside	outside	outside	0,0	0,0	100,0	0,0	False
50	Camaid_004_1	Gold	Reader2	2	0,0	-0,22364195879315132	0,0	0,22364195879315132	100,0	87,22434623031045	0,0	5,75	False	True	False	True	outside	basal	outside	basal	-3,8259055402736424	3,8259055402736424	91,2994097823456	5,75	True	True	basal	basal	0,0	0,0	0,0	0,0	100,0	100,0	0,0	0,0	False	False	False	False	outside	outside	outside	outside	-3,602263581480491	3,602263581480491	77,00580565337394	5,75	True
51	Camaid_004_1	Gold	Reader2	3	0,0	1,5620662485820493	0,0	1,5620662485820493	100,0	93,8761496014715	0,0	2,4748737341529163	False	True	False	True	outside	midv	outside	midv	0,7317633440971312	0,7317633440971312	96,49214318315185	4,25	True	True	midv	midv	0,0	0,0	0,0	0,0	100,0	100,0	0,0	0,0	False	False	False	False	outside	outside	outside	outside	-0,8303029044849182	0,8303029044849182	77,59685024060661	4,25	True
52	Camaid_004_1	Gold	Reader2	4	2,771960676995573	0,4995527278789549	2,771960676995573	0,4995527278789549	86,51073906360351	97,17291255752794	5,75	1,0307764064044151	True	True	True	True	basal	midv	basal	midv	-1,0316663539730047	1,0316663539730047	97,52624809308726	1,118033988749895	True	True	midv	midv	0,0	0,0	0,0	0,0	100,0	100,0	0,0	0,0	False	False	False	False	outside	outside	outside	outside	-1,5312190818519595	1,5312190818519595	89,08703237061447	1,118033988749895	True
53	Camaid_004_1	Gold	Reader2	5	0,8294460387424156	-0,24334987087070872	0,8294460387424156	0,24334987087070872	93,99242086491306	97,58532857870607	1,5	1,0	True	True	True	True	midv	midv	midv	midv	-0,2681989774032811	0,2681989774032811	98,21961510754348	1,2747548783981961	True	True	midv	midv	0,0	0,0	0,0	0,0	100,0	100,0	0,0	0,0	False	False	False	False	outside	outside	outside	outside	-0,02484910653257237	0,02484910653257237	92,49278486734588	1,2747548783981961	True
54	Camaid_004_1	Gold	Reader2	6	-0,44728391758630265	-0,08054537979523457	0,44728391758630265	0,08054537979523457	96,91530524505589	97,81949087168938	1,0307764064044151	1,0	True	True	True	True	midv	midv	midv	midv	-0,9776838121953474	0,9776838121953474	97,63056166148715	1,2374368670764582	True	True	midv	midv	0,0	-0,670925876379454	0,0	0,670925876379454	100,0	39,85865724381625	0,0	7,25	False	True	False	True	outside	basal	outside	basal	-0,8971384324001128	0,8971384324001128	91,09510618651893	1,2374368670764582	True
55	Camaid_004_1	Gold	Reader2	7	0,18165553741052906	0,11653374098033939	0,18165553741052906	0,11653374098033939	96,28758437308242	97,92466535228806	1,0307764064044151	0,7071067811865476	True	True	True	True	midv	midv	midv	midv	-1,7025922303524585	1,7025922303524585	96,86411149825784	1,6770509831248424	True	True	midv	midv	-0,1559495651354542	-0,45071138055631266	0,1559495651354542	0,45071138055631266	70,06427915518825	61,0632183908046	1,9525624189766635	3,8078865529319543	True	True	True	True	basal	midv	basal	midv	-1,819125971332798	1,819125971332798	88,97183043256197	1,6770509831248424	True
56	Camaid_004_1	Gold	Reader2	8	0,5244018344115272	0,09425523167527451	0,5244018344115272	0,09425523167527451	95,73317307692308	98,36927653245512	1,346291201783626	0,7071067811865476	True	True	True	True	midv	midv	midv	midv	-0,47127615837637254	0,47127615837637254	98,16617149882184	1,2374368670764582	True	True	midv	midv	-0,4747036213463825	-0,4147230193712078	0,4747036213463825	0,4147230193712078	70,09283819628648	67,28395061728395	1,6770509831248424	3,7165171868296265	True	True	True	True	midv	midv	midv	midv	-0,5655313900516471	0,5655313900516471	91,92885148704217	1,2374368670764582	True
57	Camaid_004_1	Gold	Reader2	9	0,27762450057080856	-0,21335956988312138	0,27762450057080856	0,21335956988312138	94,71743139169108	98,02225305367394	1,118033988749895	0,7905694150420949	True	True	True	True	midv	midv	midv	midv	0,682921996774489	0,682921996774489	97,20883716701519	1,118033988749895	True	True	midv	midv	-0,1910810605780565	-0,562103927081637	0,1910810605780565	0,562103927081637	86,39493252547507	45,02923976608187	1,5	4,743416490252569	True	True	True	True	midv	midv	midv	midv	0,8962815666576103	0,8962815666576103	87,59596402719895	1,118033988749895	True
58	Camaid_004_1	Gold	Reader2	10	0,4541388435263226	-0,5415391492615772	0,4541388435263226	0,5415391492615772	95,75059019580614	97,05579177940987	0,75	0,9013878188659973	True	True	True	True	midv	midv	midv	midv	-0,4729898898613775	0,4729898898613775	97,40211465389064	1,25	True	True	midv	midv	-0,47384675560388	-0,11224941226782692	0,47384675560388	0,11224941226782692	68,28820559889857	36,26570915619389	1,4142135623730951	15,876476309307428	True	True	True	True	midv	apical	midv	midv	0,06854925940019964	0,06854925940019964	87,50287686996548	1,25	True
59	Camaid_004_1	Gold	Reader2	11	-0,23563807918818627	-0,1748006114705091	0,23563807918818627	0,1748006114705091	96,04437573883787	97,4992444847386	0,8838834764831844	1,2374368670764582	True	True	True	True	midv	midv	midv	midv	0,2322106162181763	0,2322106162181763	96,98058089696622	1,118033988749895	True	True	midv	midv	-0,375307195216093	-0,2099321069131114	0,375307195216093	0,2099321069131114	19,306930693069308	0,0	7,668930825088983	0,0	True	False	True	True	apical	outside	apical	apical	0,40701122768868536	0,40701122768868536	87,42397488718854	1,2374368670764582	True
60	Camaid_004_1	Gold	Reader2	12	0,5518215381716072	-0,6220845290568118	0,5518215381716072	0,6220845290568118	90,4296875	95,84122773777946	1,0307764064044151	1,4577379737113252	True	True	True	True	midv	midv	midv	midv	0,5269724316390347	0,5269724316390347	97,1533622497343	0,7905694150420949	True	True	midv	midv	0,0	0,0	0,0	0,0	100,0	100,0	0,0	0,0	False	False	False	False	outside	outside	outside	outside	1,1490569606958465	1,1490569606958465	86,35865995182833	1,4577379737113252	True
61	Camaid_004_1	Gold	Reader2	13	0,029990300987587343	-0,26391464869076864	0,029990300987587343	0,26391464869076864	93,65303244005642	96,55913978494624	0,7071067811865476	0,8838834764831844	True	True	True	True	midv	midv	midv	midv	0,5038370565914674	0,5038370565914674	96,56198839112963	1,25	True	True	midv	midv	0,0	0,0	0,0	0,0	100,0	100,0	0,0	0,0	False	False	False	False	outside	outside	outside	outside	0,767751705282236	0,767751705282236	88,02934311437146	1,25	True
62	Camaid_004_1	Gold	Reader2	14	0,18851046335054902	-0,5329704918365522	0,18851046335054902	0,5329704918365522	79,43192948090108	93,92160575648552	1,2747548783981961	1,118033988749895	True	True	True	True	apical	midv	apical	midv	-0,4215779453112278	0,4215779453112278	94,9767608151591	1,6007810593582121	True	True	midv	midv	0,0	0,0	0,0	0,0	100,0	100,0	0,0	0,0	False	False	False	False	outside	outside	outside	outside	0,11139254652532442	0,11139254652532442	85,05163365498561	1,6007810593582121	True
63	Camaid_004_1	Gold	Reader2	15	0,0	-0,1927947920630615	0,0	0,1927947920630615	100,0	89,74288084047554	0,0	0,9013878188659973	False	True	False	True	outside	apical	outside	apical	-0,47041929263387006	0,47041929263387006	92,6411759233417	1,5206906325745548	True	True	apical	apical	0,0	0,0	0,0	0,0	100,0	100,0	0,0	0,0	False	False	False	False	outside	outside	outside	outside	-0,27762450057080856	0,27762450057080856	83,70723499719574	1,5206906325745548	True
64	Camaid_004_1	Gold	Reader2	16	0,0	0,0	0,0	0,0	100,0	100,0	0,0	0,0	False	False	False	False	outside	outside	outside	outside	0,0	0,0	100,0	0,0	False	False	outside	outside	0,0	0,0	0,0	0,0	100,0	100,0	0,0	0,0	False	False	False	False	outside	outside	outside	outside	0,0	0,0	100,0	0,0	False
65	Camaid_004_1	Gold	Reader2	17	0,0	0,0	0,0	0,0	100,0	100,0	0,0	0,0	False	False	False	False	outside	outside	outside	outside	0,0	0,0	100,0	0,0	False	False	outside	outside	0,0	0,0	0,0	0,0	100,0	100,0	0,0	0,0	False	False	False	False	outside	outside	outside	outside	0,0	0,0	100,0	0,0	False
66	Camaid_006_1	Gold	Reader2	0	0,0	0,0	0,0	0,0	100,0	100,0	0,0	0,0	False	False	False	False	outside	outside	outside	outside	0,0	0,0	100,0	0,0	False	False	outside	outside	0,0	0,0	0,0	0,0	100,0	100,0	0,0	0,0	False	False	False	False	outside	outside	outside	outside	0,0	0,0	100,0	0,0	False
67	Camaid_006_1	Gold	Reader2	1	0,0	0,0	0,0	0,0	100,0	100,0	0,0	0,0	False	False	False	False	outside	outside	outside	outside	0,0	0,0	100,0	0,0	False	False	outside	outside	0,0	0,0	0,0	0,0	100,0	100,0	0,0	0,0	False	False	False	False	outside	outside	outside	outside	0,0	0,0	100,0	0,0	False
68	Camaid_006_1	Gold	Reader2	2	0,0	0,0	0,0	0,0	100,0	100,0	0,0	0,0	False	True	False	True	outside	basal	outside	basal	0,0	0,0	100,0	0,0	True	True	basal	basal	0,0	0,0	0,0	0,0	100,0	100,0	0,0	0,0	False	False	False	False	outside	outside	outside	outside	0,0	0,0	100,0	0,0	True
69	Camaid_006_1	Gold	Reader2	3	0,0	0,08054537979523457	0,0	0,08054537979523457	100,0	99,38263747454175	0,0	0,75	False	True	False	True	outside	midv	outside	midv	0,0	0,0	100,0	0,0	True	True	midv	midv	0,0	0,0	0,0	0,0	100,0	100,0	0,0	0,0	False	False	False	False	outside	outside	outside	outside	-0,08054537979523457	0,08054537979523457	99,0251256281407	0,75	True
70	Camaid_006_1	Gold	Reader2	4	10,281532044287443	0,1508083706804392	10,281532044287443	0,1508083706804392	0,0	98,55999043977056	0,0	0,9013878188659973	True	True	False	True	basal	midv	outside	midv	0,0	0,0	100,0	0,0	True	True	midv	midv	0,0	0,0	0,0	0,0	100,0	100,0	0,0	0,0	False	True	False	True	outside	basal	outside	basal	-0,1508083706804392	0,1508083706804392	97,48644138506467	0,9013878188659973	True
71	Camaid_006_1	Gold	Reader2	5	-0,04284328712512478	-0,07026299088520463	0,04284328712512478	0,07026299088520463	99,7302255314557	99,7474302496329	0,5	0,3535533905932738	True	True	True	True	midv	midv	basal	midv	0,0	0,0	100,0	0,0	True	True	midv	midv	0,0	0,0	0,0	0,0	100,0	100,0	0,0	0,0	False	True	False	True	outside	midv	outside	midv	0,07026299088520463	0,07026299088520463	99,56657595000505	0,3535533905932738	True
72	Camaid_006_1	Gold	Reader2	6	-0,22364195879315132	0,00942552316752745	0,22364195879315132	0,00942552316752745	98,63142991977348	99,56369730416944	0,7905694150420949	0,5	True	True	True	True	midv	midv	midv	midv	0,0	0,0	100,0	0,0	True	True	midv	midv	0,0	0,0	0,0	0,0	100,0	100,0	0,0	0,0	True	True	True	True	basal	midv	basal	midv	-0,00942552316752745	0,00942552316752745	99,24238623250213	0,5	True
73	Camaid_006_1	Gold	Reader2	7	0,0	0,006854925940019964	0,0	0,006854925940019964	100,0	99,51364042933811	0,0	0,5	True	True	True	True	midv	midv	midv	midv	0,0	0,0	100,0	0,0	True	True	midv	midv	0,0	0,0	0,0	0,0	100,0	100,0	0,0	0,0	True	True	True	True	midv	midv	midv	midv	-0,006854925940019964	0,006854925940019964	98,99653979238754	0,5	True
74	Camaid_006_1	Gold	Reader2	8	0,0	-0,19622225503307147	0,0	0,19622225503307147	100,0	99,3470388640187	0,0	0,7071067811865476	True	True	True	True	midv	midv	midv	midv	0,0	0,0	100,0	0,0	True	True	midv	midv	0,0	0,0	0,0	0,0	100,0	100,0	0,0	0,0	True	True	True	True	midv	midv	midv	midv	0,19622225503307147	0,19622225503307147	98,72016989884312	0,7071067811865476	True
75	Camaid_006_1	Gold	Reader2	9	0,0	0,0	0,0	0,0	100,0	100,0	0,0	0,0	True	True	True	True	midv	midv	midv	midv	0,0	0,0	100,0	0,0	True	True	midv	midv	0,0	0,0	0,0	0,0	100,0	100,0	0,0	0,0	True	True	True	True	midv	midv	midv	midv	0,0	0,0	100,0	0,0	True
76	Camaid_006_1	Gold	Reader2	10	0,4489976490713077	-0,24249300512820623	0,4489976490713077	0,24249300512820623	97,12340799297321	98,98135630521584	1,2747548783981961	0,8838834764831844	True	True	True	True	midv	midv	midv	midv	0,0	0,0	100,0	0,0	True	True	midv	midv	0,0	0,0	0,0	0,0	100,0	100,0	0,0	0,0	True	True	True	True	midv	midv	midv	midv	0,24249300512820623	0,24249300512820623	98,0879315432281	0,8838834764831844	True
77	Camaid_006_1	Gold	Reader2	11	0,2999030098758734	-0,10796508355531444	0,2999030098758734	0,10796508355531444	97,88851351351352	99,57099080694586	0,8838834764831844	0,5590169943749475	True	True	True	True	midv	midv	midv	midv	0,0	0,0	100,0	0,0	True	True	midv	midv	0,0	0,0	0,0	0,0	100,0	100,0	0,0	0,0	True	True	True	True	midv	midv	midv	midv	0,10796508355531444	0,10796508355531444	99,1539081385979	0,5590169943749475	True
78	Camaid_006_1	Gold	Reader2	12	0,0	-0,14309657899791675	0,0	0,14309657899791675	100,0	99,34620531447142	0,0	0,5590169943749475	True	True	True	True	midv	midv	midv	midv	0,0	0,0	100,0	0,0	True	True	midv	midv	0,0	0,0	0,0	0,0	100,0	100,0	0,0	0,0	True	True	True	True	midv	apical	midv	apical	0,14309657899791675	0,14309657899791675	98,71496205004884	0,5590169943749475	True
79	Camaid_006_1	Gold	Reader2	13	0,0	-0,1328141900878868	0,0	0,1328141900878868	100,0	98,35392956576955	0,0	0,7905694150420949	True	True	True	True	midv	midv	midv	midv	0,0	0,0	100,0	0,0	True	True	midv	midv	-0,19536538929056899	0,0	0,19536538929056899	0,0	19,148936170212767	100,0	9,5524865872714	0,0	True	False	True	False	midv	outside	midv	outside	0,1328141900878868	0,1328141900878868	97,11891938103787	0,7905694150420949	True
80	Camaid_006_1	Gold	Reader2	14	0,08997090296276203	-0,05569627326266221	0,08997090296276203	0,05569627326266221	94,88536155202821	99,53680609990737	1,0	0,3535533905932738	True	True	True	True	midv	midv	midv	midv	0,0	0,0	100,0	0,0	True	True	midv	midv	0,0	0,0	0,0	0,0	100,0	100,0	0,0	0,0	True	False	True	False	apical	outside	midv	outside	0,05569627326266221	0,05569627326266221	99,34719292959727	0,3535533905932738	True
81	Camaid_006_1	Gold	Reader2	15	0,0	-0,18508300038053904	0,0	0,18508300038053904	100,0	97,70700636942675	0,0	0,5590169943749475	True	True	True	True	apical	midv	midv	midv	0,0	0,0	100,0	0,0	True	True	midv	midv	-0,3196109219534308	0,0	0,3196109219534308	0,0	0,0	100,0	0,0	0,0	False	False	True	False	outside	outside	apical	outside	0,18508300038053904	0,18508300038053904	96,79810257930626	0,5590169943749475	True
82	Camaid_006_1	Gold	Reader2	16	-0,2296400189906688	0,0	0,2296400189906688	0,0	0,0	100,0	0,0	0,0	False	True	True	True	outside	apical	apical	apical	0,0	0,0	100,0	0,0	True	True	apical	apical	0,0	0,0	0,0	0,0	100,0	100,0	0,0	0,0	False	False	False	False	outside	outside	outside	outside	0,0	0,0	100,0	0,0	True
83	Camaid_006_1	Gold	Reader2	17	0,0	0,0	0,0	0,0	100,0	100,0	0,0	0,0	False	False	False	False	outside	outside	outside	outside	0,0	0,0	100,0	0,0	False	False	outside	outside	0,0	0,0	0,0	0,0	100,0	100,0	0,0	0,0	False	False	False	False	outside	outside	outside	outside	0,0	0,0	100,0	0,0	False
84	Camaid_007_1	Gold	Reader2	0	0,0	0,0	0,0	0,0	100,0	100,0	0,0	0,0	False	False	False	False	outside	outside	outside	outside	0,0	0,0	100,0	0,0	False	False	outside	outside	0,0	0,0	0,0	0,0	100,0	100,0	0,0	0,0	False	False	False	False	outside	outside	outside	outside	0,0	0,0	100,0	0,0	False
85	Camaid_007_1	Gold	Reader2	1	0,0	0,0	0,0	0,0	100,0	100,0	0,0	0,0	False	False	False	False	outside	outside	outside	outside	0,0	0,0	100,0	0,0	False	False	outside	outside	0,0	0,0	0,0	0,0	100,0	100,0	0,0	0,0	False	False	False	False	outside	outside	outside	outside	0,0	0,0	100,0	0,0	False
86	Camaid_007_1	Gold	Reader2	2	0,0	2,026487481018402	0,0	2,026487481018402	100,0	93,52480553604413	0,0	2,7950849718747373	False	True	False	True	outside	basal	outside	basal	0,7840321543897834	0,7840321543897834	97,19836437333714	1,5	True	True	basal	basal	0,0	0,0	0,0	0,0	100,0	100,0	0,0	0,0	False	False	False	False	outside	outside	outside	outside	-1,2424553266286185	1,2424553266286185	80,15258483261216	2,7613402542968153	True
87	Camaid_007_1	Gold	Reader2	3	0,0	-0,06854925940019964	0,0	0,06854925940019964	100,0	97,62119300774914	0,0	1,25	False	True	False	True	outside	midv	outside	midv	0,8311597702274207	0,8311597702274207	98,15072087925658	0,75	True	True	midv	midv	0,0	0,0	0,0	0,0	100,0	100,0	0,0	0,0	False	False	False	False	outside	outside	outside	outside	0,8997090296276203	0,8997090296276203	88,9455615497793	1,25	True
88	Camaid_007_1	Gold	Reader2	4	0,33332077383347075	-0,05912373623267219	0,33332077383347075	0,05912373623267219	92,54267744833783	98,00038249856563	3,640054944640259	1,0	True	True	True	True	basal	midv	basal	midv	0,6135158716317868	0,6135158716317868	98,54493497404793	0,7071067811865476	True	True	midv	midv	0,0	0,0	0,0	0,0	100,0	100,0	0,0	0,0	False	False	False	False	outside	outside	outside	outside	0,672639607864459	0,672639607864459	90,99354359236379	1,0	True
89	Camaid_007_1	Gold	Reader2	5	0,31875405621092834	-0,0754041853402196	0,31875405621092834	0,0754041853402196	96,46187602852442	98,29496278345162	1,0307764064044151	0,7905694150420949	True	True	True	True	midv	midv	midv	midv	0,1927947920630615	0,1927947920630615	98,03705049037414	0,7905694150420949	True	True	midv	midv	0,0	-0,24334987087070872	0,0	0,24334987087070872	100,0	51,202749140893474	0,0	15,757934509319425	False	True	False	True	outside	basal	outside	basal	0,2681989774032811	0,2681989774032811	90,53916581892167	0,7905694150420949	True
90	Camaid_007_1	Gold	Reader2	6	0,23306748196067878	-0,20222031523058895	0,23306748196067878	0,20222031523058895	95,03416856492028	98,19491374711008	1,25	0,75	True	True	True	True	midv	midv	midv	midv	-1,1207803911932641	1,1207803911932641	97,89085754783841	0,9013878188659973	True	True	midv	midv	0,0	-0,011996120395034938	0,0	0,011996120395034938	100,0	98,69158878504673	0,0	6,041522986797286	False	True	False	True	outside	midv	outside	midv	-0,9185600759626752	0,9185600759626752	91,00367675819447	0,9013878188659973	True
91	Camaid_007_1	Gold	Reader2	7	1,0145290391229547	0,5860961678717069	1,0145290391229547	0,5860961678717069	94,69821258958639	97,12657914292792	1,75	1,25	True	True	True	True	midv	midv	midv	midv	0,5406822835190747	0,5406822835190747	98,08825218661285	0,7905694150420949	True	True	midv	midv	-0,08911403722025954	-0,1508083706804392	0,08911403722025954	0,1508083706804392	85,21897810218978	83,28912466843501	1,5811388300841898	3,75	True	True	True	True	basal	midv	basal	midv	-0,045413884352632265	0,045413884352632265	88,69658223540279	1,25	True
92	Camaid_007_1	Gold	Reader2	8	1,46952474839178	0,4798448158013975	1,46952474839178	0,4798448158013975	91,61412657027732	97,60211675210849	2,0	1,0307764064044151	True	True	True	True	midv	midv	midv	midv	0,4781310843163925	0,4781310843163925	97,18102508178843	1,25	True	True	midv	midv	-0,7129122977620763	-0,47556048708888504	0,7129122977620763	0,47556048708888504	53,78378378378378	61,855670103092784	4,100304866714182	5,303300858899107	True	True	True	True	midv	midv	midv	midv	-0,001713731485004991	0,001713731485004991	87,07973102785783	1,25	True
93	Camaid_007_1	Gold	Reader2	9	0,3118991302709084	0,16366135681797664	0,3118991302709084	0,16366135681797664	95,84771467419726	97,32474374028118	1,4577379737113252	1,0	True	True	True	True	midv	midv	midv	midv	0,3795915239286055	0,3795915239286055	97,19728442598034	1,0606601717798212	True	True	midv	midv	0,1499515049379367	-0,3710228665035806	0,1499515049379367	0,3710228665035806	76,84605757196496	61,235452103849596	3,5794552658190883	4,031128874149275	True	True	True	True	midv	midv	midv	midv	0,21593016711062887	0,21593016711062887	87,51822361780869	1,0606601717798212	True
94	Camaid_007_1	Gold	Reader2	10	-0,01713731485004991	-0,281908829283321	0,01713731485004991	0,281908829283321	93,70856622903939	98,09150127614186	1,5811388300841898	0,9013878188659973	True	True	True	True	midv	midv	midv	midv	-0,3547424173960331	0,3547424173960331	97,40326821938392	1,0307764064044151	True	True	midv	midv	-0,45071138055631266	-0,3076148015583959	0,45071138055631266	0,3076148015583959	50,541516245487365	47,12812960235641	4,930770730829005	4,589389937671455	True	True	True	True	midv	apical	midv	midv	-0,07283358811271212	0,07283358811271212	90,16584052383575	1,0307764064044151	True
95	Camaid_007_1	Gold	Reader2	11	-0,1559495651354542	-0,2493479310682262	0,1559495651354542	0,2493479310682262	95,47018348623853	97,27477369605825	1,25	0,75	True	True	True	True	midv	midv	midv	midv	-0,35645614888103816	0,35645614888103816	95,89343880874826	1,5811388300841898	True	True	midv	midv	-0,23392434770318127	-0,10967881504031943	0,23392434770318127	0,10967881504031943	36,95150115473441	0,0	3,1622776601683795	0,0	True	False	True	True	apical	outside	midv	midv	-0,10710821781281193	0,10710821781281193	85,33135875601629	1,5811388300841898	True
96	Camaid_007_1	Gold	Reader2	12	0,1893673290930515	-0,29818927839086845	0,1893673290930515	0,29818927839086845	95,67910337708302	95,3307392996109	0,7071067811865476	0,9013878188659973	True	True	True	True	midv	midv	midv	midv	0,07111985662770713	0,07111985662770713	95,43105074514243	1,25	True	True	midv	midv	-0,18079867166802654	-0,004284328712512477	0,18079867166802654	0,004284328712512477	0,0	0,0	0,0	0,0	False	False	True	True	outside	outside	apical	apical	0,3693091350185756	0,3693091350185756	82,58006314839874	1,25	True
97	Camaid_007_1	Gold	Reader2	13	-0,14223971325541426	-0,6417924411343692	0,14223971325541426	0,6417924411343692	78,67523756288429	92,9349293492935	1,8027756377319946	1,118033988749895	True	True	True	True	midv	midv	midv	midv	-0,6700690106369515	0,6700690106369515	92,33226837060703	1,7677669529663689	True	True	midv	midv	0,0	0,0	0,0	0,0	100,0	100,0	0,0	0,0	False	False	False	False	outside	outside	outside	outside	-0,028276569502582352	0,028276569502582352	73,98273736128236	1,7677669529663689	True
98	Camaid_007_1	Gold	Reader2	14	-0,1328141900878868	-0,2613440514632611	0,1328141900878868	0,2613440514632611	81,66776968894771	93,58004827031375	1,0	1,0	True	True	True	True	apical	midv	midv	midv	-2,5337520005798795	2,5337520005798795	79,30865579735497	3,2015621187164243	True	True	midv	midv	0,0	0,0	0,0	0,0	100,0	100,0	0,0	0,0	False	False	False	False	outside	outside	outside	outside	-2,272407949116618	2,272407949116618	58,44477464091134	3,2015621187164243	True
99	Camaid_007_1	Gold	Reader2	15	-0,1550926993929517	-0,25534599126574364	0,1550926993929517	0,25534599126574364	0,0	89,96677740863787	0,0	1,0	False	True	True	True	outside	apical	apical	midv	-2,0898955459635866	2,0898955459635866	72,31869254341164	3,0413812651491097	True	True	apical	midv	0,0	0,0	0,0	0,0	100,0	100,0	0,0	0,0	False	False	False	False	outside	outside	outside	outside	-1,834549554697843	1,834549554697843	52,749525943802794	3,0413812651491097	True
100	Camaid_007_1	Gold	Reader2	16	0,0	-0,10453762058530446	0,0	0,10453762058530446	100,0	0,0	0,0	0,0	False	False	False	True	outside	outside	outside	apical	-1,4361069844341825	1,4361069844341825	0,0	0,0	False	True	outside	apical	0,0	0,0	0,0	0,0	100,0	100,0	0,0	0,0	False	False	False	False	outside	outside	outside	outside	-1,3315693638488781	1,3315693638488781	0,0	0,0	False
101	Camaid_007_1	Gold	Reader2	17	0,0	0,0	0,0	0,0	100,0	100,0	0,0	0,0	False	False	False	False	outside	outside	outside	outside	0,0	0,0	100,0	0,0	False	False	outside	outside	0,0	0,0	0,0	0,0	100,0	100,0	0,0	0,0	False	False	False	False	outside	outside	outside	outside	0,0	0,0	100,0	0,0	False
102	Camaid_008_1	Gold	Reader2	0	0,0	0,0	0,0	0,0	100,0	100,0	0,0	0,0	False	False	False	False	outside	outside	outside	outside	0,0	0,0	100,0	0,0	False	False	outside	outside	0,0	0,0	0,0	0,0	100,0	100,0	0,0	0,0	False	False	False	False	outside	outside	outside	outside	0,0	0,0	100,0	0,0	False
103	Camaid_008_1	Gold	Reader2	1	0,0	0,0	0,0	0,0	100,0	100,0	0,0	0,0	False	False	False	False	outside	outside	outside	outside	0,0	0,0	100,0	0,0	False	False	outside	outside	0,0	0,0	0,0	0,0	100,0	100,0	0,0	0,0	False	False	False	False	outside	outside	outside	outside	0,0	0,0	100,0	0,0	False
104	Camaid_008_1	Gold	Reader2	2	0,0	-0,16194762533297166	0,0	0,16194762533297166	100,0	98,17779621180699	0,0	0,5590169943749475	False	True	False	True	outside	basal	outside	basal	-2,5825933479025216	2,5825933479025216	94,23621204008262	1,8027756377319946	True	True	basal	basal	0,0	0,0	0,0	0,0	100,0	100,0	0,0	0,0	False	False	False	False	outside	outside	outside	outside	-2,42064572256955	2,42064572256955	77,22453029081665	1,7677669529663689	True
105	Camaid_008_1	Gold	Reader2	3	0,0	0,6923475199420164	0,0	0,6923475199420164	100,0	97,47583243823846	0,0	1,0307764064044151	False	True	False	True	outside	midv	outside	midv	-0,7206240894445988	0,7206240894445988	97,48919939986624	1,0307764064044151	True	True	midv	midv	0,0	0,0	0,0	0,0	100,0	100,0	0,0	0,0	False	False	False	False	outside	outside	outside	outside	-1,4129716093866151	1,4129716093866151	85,35051482828781	1,0307764064044151	True
106	Camaid_008_1	Gold	Reader2	4	-0,035131495442602315	0,2647715144332711	0,035131495442602315	0,2647715144332711	95,2353533899525	97,83130044611774	0,8838834764831844	0,7905694150420949	True	True	True	True	basal	midv	basal	midv	-0,6777808023194739	0,6777808023194739	98,16858961784689	1,2374368670764582	True	True	midv	midv	0,0	0,11824747246534438	0,0	0,11824747246534438	100,0	85,65488565488566	0,0	16,977926846349646	False	True	False	True	outside	basal	outside	basal	-0,9425523167527451	0,9425523167527451	89,20106370678691	1,2374368670764582	True
107	Camaid_008_1	Gold	Reader2	5	0,35645614888103816	0,8260185757724057	0,35645614888103816	0,8260185757724057	96,79871027176416	97,39085239085239	1,25	0,9013878188659973	True	True	True	True	midv	midv	midv	midv	0,1705162827579966	0,1705162827579966	98,3772346644193	0,9013878188659973	True	True	midv	midv	-0,18165553741052906	-0,375307195216093	0,18165553741052906	0,375307195216093	33,769633507853406	81,90082644628099	3,2882366094914763	0,5590169943749475	True	True	True	True	basal	midv	basal	midv	-0,6555022930144091	0,6555022930144091	88,95829718318005	0,9013878188659973	True
108	Camaid_008_1	Gold	Reader2	6	1,3547047388964455	0,1499515049379367	1,3547047388964455	0,1499515049379367	93,18287477283293	97,92739273927393	1,9039432764659772	0,9013878188659973	True	True	True	True	midv	midv	midv	midv	-0,7326202098396337	0,7326202098396337	97,76843045655046	1,2374368670764582	True	True	midv	midv	-0,5938079595542294	-0,11653374098033939	0,5938079595542294	0,11653374098033939	53,37792642140468	88,95631067961165	4,828301978956992	5,70087712549569	True	True	True	True	midv	midv	midv	midv	-0,8825717147775703	0,8825717147775703	87,48580799798158	1,2374368670764582	True
109	Camaid_008_1	Gold	Reader2	7	0,22535569027815633	0,33246390809096826	0,22535569027815633	0,33246390809096826	97,0372082274093	98,01645441226192	1,0606601717798212	0,7071067811865476	True	True	True	True	midv	midv	midv	midv	-0,9948211270453973	0,9948211270453973	96,84971733354641	1,5	True	True	midv	midv	0,2844794265108285	-0,029133435245084847	0,2844794265108285	0,029133435245084847	67,72616136919315	66,46706586826348	3,0	17,45888026191829	True	True	True	True	midv	midv	midv	midv	-1,3272850351363656	1,3272850351363656	84,34131942060823	1,5	True
110	Camaid_008_1	Gold	Reader2	8	0,5346842233215572	0,6306531864818367	0,5346842233215572	0,6306531864818367	95,47640978405485	97,6078914919852	1,0307764064044151	0,7071067811865476	True	True	True	True	midv	midv	midv	midv	-0,4781310843163925	0,4781310843163925	97,20383924266994	1,118033988749895	True	True	midv	midv	-0,1696594170154941	0,002570597227507487	0,1696594170154941	0,002570597227507487	51,06382978723404	47,852760736196316	2,7950849718747373	19,060758117136896	True	True	True	True	midv	apical	apical	apical	-1,1087842707982292	1,1087842707982292	84,4474761255116	1,0606601717798212	True
111	Camaid_008_1	Gold	Reader2	9	0,1362416530578968	0,5415391492615772	0,1362416530578968	0,5415391492615772	95,30847116533552	97,63891861045724	1,0307764064044151	0,75	True	True	True	True	midv	midv	midv	midv	-0,5363979548065622	0,5363979548065622	97,54679802955665	1,5206906325745548	True	True	midv	midv	0,06683552791519465	0,0	0,06683552791519465	0,0	0,0	100,0	0,0	0,0	True	False	False	False	apical	outside	outside	outside	-1,0779371040681394	1,0779371040681394	86,80146473491482	1,5206906325745548	True
112	Camaid_008_1	Gold	Reader2	10	0,5124057140164924	0,2656283801757736	0,5124057140164924	0,2656283801757736	95,31390808050466	98,1890730509515	1,0	0,5	True	True	True	True	midv	midv	midv	midv	0,048841347322642246	0,048841347322642246	98,13939672166563	0,7071067811865476	True	True	midv	midv	0,0	0,0	0,0	0,0	100,0	100,0	0,0	0,0	False	False	False	False	outside	outside	outside	outside	-0,21678703285313136	0,21678703285313136	89,4136956323516	0,7071067811865476	True
113	Camaid_008_1	Gold	Reader2	11	-0,17994180592552406	-0,33246390809096826	0,17994180592552406	0,33246390809096826	93,57821731312612	97,09521247982786	1,0307764064044151	0,7905694150420949	True	True	True	True	midv	midv	midv	midv	0,12081806969285187	0,12081806969285187	96,4388601575787	1,0	True	True	midv	midv	0,0	0,0	0,0	0,0	100,0	100,0	0,0	0,0	False	False	False	False	outside	outside	outside	outside	0,4532819777838201	0,4532819777838201	84,67860287643087	1,0	True
114	Camaid_008_1	Gold	Reader2	12	-0,011996120395034938	-0,3247521164084458	0,011996120395034938	0,3247521164084458	91,15044247787611	93,90668819580182	1,25	1,0307764064044151	True	True	True	True	midv	midv	midv	midv	-0,3247521164084458	0,3247521164084458	93,08969117864355	1,4577379737113252	True	True	midv	midv	-0,12595926414786685	0,0	0,12595926414786685	0,0	0,0	100,0	0,0	0,0	False	False	True	False	outside	outside		outside	0,0	0,0	75,16401124648547	1,4577379737113252	True
115	Camaid_008_1	Gold	Reader2	13	0,035131495442602315	0,15852016236296168	0,035131495442602315	0,15852016236296168	85,9635210150674	92,0447849145551	0,7071067811865476	1,0	True	True	True	True	apical	midv	apical	apical	0,40701122768868536	0,40701122768868536	94,4561827145588	1,346291201783626	True	True	apical	apical	0,0	0,0	0,0	0,0	100,0	100,0	0,0	0,0	False	False	False	False	outside	outside	outside	outside	0,2484910653257237	0,2484910653257237	80,28052805280528	1,346291201783626	True
116	Camaid_008_1	Gold	Reader2	14	0,0	0,21935763008063885	0,0	0,21935763008063885	100,0	0,0	0,0	0,0	False	True	False	False	outside	apical	outside	outside	0,0	0,0	100,0	0,0	False	False	outside	outside	0,0	0,0	0,0	0,0	100,0	100,0	0,0	0,0	False	False	False	False	outside	outside	outside	outside	0,0	0,0	100,0	0,0	False
117	Camaid_008_1	Gold	Reader2	15	0,0	0,0	0,0	0,0	100,0	100,0	0,0	0,0	False	False	False	False	outside	outside	outside	outside	0,0	0,0	100,0	0,0	False	False	outside	outside	0,0	0,0	0,0	0,0	100,0	100,0	0,0	0,0	False	False	False	False	outside	outside	outside	outside	0,0	0,0	100,0	0,0	False
118	Camaid_009_1	Gold	Reader2	0	0,0	0,0	0,0	0,0	100,0	100,0	0,0	0,0	False	False	False	False	outside	outside	outside	outside	0,0	0,0	100,0	0,0	False	False	outside	outside	0,0	0,0	0,0	0,0	100,0	100,0	0,0	0,0	False	False	False	False	outside	outside	outside	outside	0,0	0,0	100,0	0,0	False
119	Camaid_009_1	Gold	Reader2	1	0,0	0,0	0,0	0,0	100,0	100,0	0,0	0,0	False	False	False	False	outside	outside	outside	outside	0,0	0,0	100,0	0,0	False	False	outside	outside	0,0	0,0	0,0	0,0	100,0	100,0	0,0	0,0	False	False	False	False	outside	outside	outside	outside	0,0	0,0	100,0	0,0	False
120	Camaid_009_1	Gold	Reader2	2	0,0	0,14150390625	0,0	0,14150390625	100,0	96,83957185382228	0,0	2,0615528128088303	False	True	False	True	outside	basal	outside	basal	-0,26993408203124997	0,26993408203124997	96,74304867508485	1,8027756377319946	True	True	basal	basal	0,0	0,0	0,0	0,0	100,0	100,0	0,0	0,0	False	False	False	False	outside	outside	outside	outside	-0,41143798828125	0,41143798828125	83,96494104294092	1,9039432764659772	True
121	Camaid_009_1	Gold	Reader2	3	0,0	1,16202392578125	0,0	1,16202392578125	100,0	95,27210983928101	0,0	2,0155644370746373	False	True	False	True	outside	midv	outside	midv	0,5337158203125	0,5337158203125	98,0374760451416	1,0	True	True	midv	midv	0,0	0,00076904296875	0,0	0,00076904296875	100,0	0,0	0,0	0,0	False	True	False	False	outside	basal	outside	outside	-0,6283081054687499	0,6283081054687499	87,74158670090553	2,0155644370746373	True
122	Camaid_009_1	Gold	Reader2	4	0,51910400390625	-0,5152587890625	0,51910400390625	0,5152587890625	95,2232251768724	97,97954602145174	1,4142135623730951	0,7905694150420949	True	True	True	True	basal	midv	basal	midv	-0,42220458984375	0,42220458984375	97,12171447792034	1,5811388300841898	True	True	midv	midv	0,0	0,02999267578125	0,0	0,02999267578125	100,0	0,0	0,0	0,0	False	True	False	False	outside	midv	outside	outside	0,09305419921875	0,09305419921875	88,33191603634248	1,5811388300841898	True
123	Camaid_009_1	Gold	Reader2	5	0,418359375	-0,1338134765625	0,418359375	0,1338134765625	97,03321509190583	98,1078151177688	0,9013878188659973	1,0	True	True	True	True	midv	midv	midv	midv	0,0845947265625	0,0845947265625	98,96049896049897	0,7905694150420949	True	True	midv	midv	-0,06844482421874999	-0,14150390625	0,06844482421874999	0,14150390625	33,08270676691729	68,38487972508591	1,25	1,8200274723201295	True	True	True	True	basal	midv	basal	basal	0,218408203125	0,218408203125	93,53750797557196	1,0	True
124	Camaid_009_1	Gold	Reader2	6	-0,03922119140625	-0,138427734375	0,03922119140625	0,138427734375	97,29426608720034	98,62369073521226	0,75	0,75	True	True	True	True	midv	midv	midv	midv	-0,30838623046874997	0,30838623046874997	98,36568431815559	1,25	True	True	midv	midv	-0,01461181640625	-0,47449951171875	0,01461181640625	0,47449951171875	52,08568207440812	73,22264793529162	7,7176745202165655	2,0155644370746373	True	True	True	True	midv	midv	midv	midv	-0,16995849609375	0,16995849609375	92,72890909952157	1,25	True
125	Camaid_009_1	Gold	Reader2	7	0,08690185546875	0,249169921875	0,08690185546875	0,249169921875	96,78521649206421	98,08987004853608	0,9013878188659973	0,9013878188659973	True	True	True	True	midv	midv	midv	midv	0,467578125	0,467578125	98,34378573161013	0,9013878188659973	True	True	midv	midv	0,02691650390625	-0,54525146484375	0,02691650390625	0,54525146484375	78,80998080614204	71,54663518299881	4,100304866714182	3,913118960624632	True	True	True	True	midv	midv	midv	midv	0,218408203125	0,218408203125	91,29896907216495	0,9013878188659973	True
126	Camaid_009_1	Gold	Reader2	8	0,070751953125	0,27762451171874997	0,070751953125	0,27762451171874997	97,12082764005466	97,93708526529139	1,0	0,7905694150420949	True	True	True	True	midv	midv	midv	midv	0,43143310546874997	0,43143310546874997	97,94790546785114	1,0	True	True	midv	midv	-0,31300048828125	-0,31376953125	0,31300048828125	0,31376953125	87,39547847630845	76,77725118483413	2,0	2,704163456597992	True	True	True	True	midv	midv	midv	midv	0,15380859375	0,15380859375	89,23067874367722	1,0	True
127	Camaid_009_1	Gold	Reader2	9	-0,16765136718749998	-0,15457763671875	0,16765136718749998	0,15457763671875	96,9197160021846	97,35853820178622	1,0	0,7905694150420949	True	True	True	True	midv	midv	midv	midv	0,35068359374999997	0,35068359374999997	97,2592751447566	1,346291201783626	True	True	midv	midv	-0,54986572265625	-0,23455810546875	0,54986572265625	0,23455810546875	57,310766337564644	76,80050987890377	2,462214450449026	2,0155644370746373	True	True	True	True	midv	midv	midv	midv	0,5052612304687499	0,5052612304687499	85,84621561935354	1,346291201783626	True
128	Camaid_009_1	Gold	Reader2	10	0,15611572265624998	0,18226318359375	0,15611572265624998	0,18226318359375	95,65971064737649	97,08322765317584	1,0606601717798212	1,118033988749895	True	True	True	True	midv	midv	midv	midv	0,3829833984375	0,3829833984375	96,68424302883473	1,0606601717798212	True	True	midv	midv	-0,6106201171875	-0,1153564453125	0,6106201171875	0,1153564453125	23,333333333333332	48,35164835164835	2,8284271247461903	13,439680055715613	True	True	True	True	midv	apical	midv	apical	0,20072021484375	0,20072021484375	84,82382955250638	1,118033988749895	True
129	Camaid_009_1	Gold	Reader2	11	0,12689208984375	-0,0069213867187499995	0,12689208984375	0,0069213867187499995	96,54911600642905	96,68704313256102	0,75	0,75	True	True	True	True	midv	midv	midv	midv	0,23302001953124998	0,23302001953124998	97,06503081295551	1,0307764064044151	True	True	midv	midv	-0,62523193359375	0,0	0,62523193359375	0,0	20,342034203420344	100,0	8,707037383633999	0,0	True	False	True	False	midv	outside	apical	outside	0,23994140625	0,23994140625	85,0296442687747	1,0307764064044151	True
130	Camaid_009_1	Gold	Reader2	12	0,60369873046875	0,58677978515625	0,60369873046875	0,58677978515625	85,26371123182057	94,87194113285038	1,8027756377319946	1,2747548783981961	True	True	True	True	midv	midv	midv	midv	-0,8751708984375	0,8751708984375	95,42536657882289	1,6770509831248424	True	True	midv	midv	0,09459228515625	0,0	0,09459228515625	0,0	0,0	100,0	0,0	0,0	True	False	False	False	midv	outside	outside	outside	-1,46195068359375	1,46195068359375	81,32924504847932	1,6770509831248424	True
131	Camaid_009_1	Gold	Reader2	13	0,0815185546875	0,57755126953125	0,0815185546875	0,57755126953125	91,96484620213434	94,14424951267057	1,0	1,0307764064044151	True	True	True	True	midv	midv	midv	midv	-0,4998779296875	0,4998779296875	96,06652587117212	0,7905694150420949	True	True	midv	midv	0,003076171875	0,0	0,003076171875	0,0	0,0	100,0	0,0	0,0	True	False	False	False	apical	outside	outside	outside	-1,07742919921875	1,07742919921875	83,38887205897203	1,0307764064044151	True
132	Camaid_009_1	Gold	Reader2	14	0,28070068359375	-0,0968994140625	0,28070068359375	0,0968994140625	60,77812828601472	92,92719167904903	1,75	1,0	True	True	True	True	apical	apical	apical	midv	-0,5629394531249999	0,5629394531249999	94,04744364225725	1,25	True	True	apical	midv	0,0	0,0	0,0	0,0	100,0	100,0	0,0	0,0	False	False	False	False	outside	outside	outside	outside	-0,46604003906249997	0,46604003906249997	81,23904149620105	1,25	True
133	Camaid_009_1	Gold	Reader2	15	0,0	-0,33299560546875	0,0	0,33299560546875	100,0	0,0	0,0	0,0	False	False	False	True	outside	outside	outside	apical	-1,91722412109375	1,91722412109375	0,0	0,0	False	True	outside	apical	0,0	0,0	0,0	0,0	100,0	100,0	0,0	0,0	False	False	False	False	outside	outside	outside	outside	-1,584228515625	1,584228515625	0,0	0,0	False
134	Camaid_009_1	Gold	Reader2	16	0,0	0,0	0,0	0,0	100,0	100,0	0,0	0,0	False	False	False	False	outside	outside	outside	outside	0,0	0,0	100,0	0,0	False	False	outside	outside	0,0	0,0	0,0	0,0	100,0	100,0	0,0	0,0	False	False	False	False	outside	outside	outside	outside	0,0	0,0	100,0	0,0	False
135	Camaid_009_1	Gold	Reader2	17	0,0	0,0	0,0	0,0	100,0	100,0	0,0	0,0	False	False	False	False	outside	outside	outside	outside	0,0	0,0	100,0	0,0	False	False	outside	outside	0,0	0,0	0,0	0,0	100,0	100,0	0,0	0,0	False	False	False	False	outside	outside	outside	outside	0,0	0,0	100,0	0,0	False
136	Camaid_010_1	Gold	Reader2	0	0,0	0,0	0,0	0,0	100,0	100,0	0,0	0,0	False	False	False	False	outside	outside	outside	outside	0,0	0,0	100,0	0,0	False	False	outside	outside	0,0	0,0	0,0	0,0	100,0	100,0	0,0	0,0	False	False	False	False	outside	outside	outside	outside	0,0	0,0	100,0	0,0	False
137	Camaid_010_1	Gold	Reader2	1	0,0	1,148995345076853	0,0	1,148995345076853	100,0	93,6604062859333	0,0	3,69120576505835	False	True	False	True	outside	basal	outside	basal	2,06750565376814	2,06750565376814	92,9595412551768	3,69120576505835	True	True	basal	basal	0,0	0,0	0,0	0,0	100,0	100,0	0,0	0,0	False	False	False	False	outside	outside	outside	outside	0,9185103086912874	0,9185103086912874	76,54747509644729	3,69120576505835	True
138	Camaid_010_1	Gold	Reader2	2	0,0	-0,2483201880106393	0,0	0,2483201880106393	100,0	96,79360369271349	0,0	1,346291201783626	False	True	False	True	outside	midv	outside	midv	0,12964783296688073	0,12964783296688073	97,23393888772883	1,5811388300841898	True	True	midv	midv	0,0	0,03018256428858599	0,0	0,03018256428858599	100,0	0,0	0,0	0,0	False	True	False	False	outside	basal	outside	outside	0,37796802097752	0,37796802097752	84,79855837302098	1,5811388300841898	True
139	Camaid_010_1	Gold	Reader2	3	8,839375532334525	0,18864102680366243	8,839375532334525	0,18864102680366243	0,0	97,54312383067087	0,0	1,4577379737113252	True	True	False	True	basal	midv	outside	midv	0,16463216884683268	0,16463216884683268	98,7940234791889	0,5590169943749475	True	True	midv	midv	0,0	-0,15777249514488131	0,0	0,15777249514488131	100,0	21,62162162162162	0,0	9,12414379544733	False	True	False	True	outside	midv	outside	basal	-0,024008857956829766	0,024008857956829766	92,02537897496296	1,4577379737113252	True
140	Camaid_010_1	Gold	Reader2	4	0,1742357120295646	0,3011396755156648	0,1742357120295646	0,3011396755156648	95,13841338159052	98,35087498161803	1,5	0,75	True	True	True	True	midv	midv	basal	midv	0,16737603832761322	0,16737603832761322	98,77449657182962	0,7071067811865476	True	True	midv	midv	0,0	-0,7079183260413805	0,0	0,7079183260413805	100,0	62,394366197183096	0,0	8,678277478854891	False	True	False	True	outside	midv	outside	midv	-0,13376363718805154	0,13376363718805154	93,60915027745271	0,75	True
141	Camaid_010_1	Gold	Reader2	5	-0,191384896284443	-1,037868631105241	0,191384896284443	1,037868631105241	97,28741464870714	96,25437456254375	1,0307764064044151	1,25	True	True	True	True	midv	midv	midv	midv	-0,5974775794399636	0,5974775794399636	97,71503768393349	1,0606601717798212	True	True	midv	midv	-0,2332289058663463	-1,2731554390821727	0,2332289058663463	1,2731554390821727	59,58549222797927	59,864521591871295	4,650268809434569	6,046693311223912	True	True	True	True	basal	midv	basal	midv	0,4403910516652774	0,4403910516652774	85,7607230635059	1,25	True
142	Camaid_010_1	Gold	Reader2	6	0,6173706331756226	-0,5522037330070846	0,6173706331756226	0,5522037330070846	95,76879486210805	97,23845488491804	1,0606601717798212	1,4142135623730951	True	True	True	True	midv	midv	midv	midv	-0,795722149426358	0,795722149426358	97,51746814632142	1,5	True	True	midv	midv	0,4499945948480093	-0,6125688615842566	0,4499945948480093	0,6125688615842566	67,91525944120356	62,68866268866269	6,041522986797286	4,301162633521313	True	True	True	True	midv	midv	midv	midv	-0,24351841641927333	0,24351841641927333	87,80335300324359	1,5	True
143	Camaid_010_1	Gold	Reader2	7	0,6537269037959648	-0,7422166945511374	0,6537269037959648	0,7422166945511374	94,69623915139826	96,31697433588474	1,5	1,118033988749895	True	True	True	True	midv	midv	midv	midv	-0,3587609346120562	0,3587609346120562	97,48706023554122	1,25	True	True	midv	midv	-0,16394620147663755	-1,2464027116445624	0,16394620147663755	1,2464027116445624	67,5680751173709	41,17463292721025	6,174544517614234	15,542281042369552	True	True	True	True	midv	midv	midv	midv	0,3834557599390811	0,3834557599390811	85,10906228918373	1,25	True
144	Camaid_010_1	Gold	Reader2	8	0,8505995390419688	-0,6002214489207441	0,8505995390419688	0,6002214489207441	93,96431679721496	96,42955026784603	1,6770509831248424	1,346291201783626	True	True	True	True	midv	midv	midv	midv	1,0364966963648508	1,0364966963648508	96,300206185567	1,5811388300841898	True	True	midv	midv	-0,4877228002087418	-0,6386356216516718	0,4877228002087418	0,6386356216516718	62,1043627031651	50,184891706286315	4,596194077712559	14,773286702694158	True	True	True	True	midv	midv	midv	midv	1,6367181452855948	1,6367181452855948	82,05954123962908	1,5811388300841898	True
145	Camaid_010_1	Gold	Reader2	9	1,1297882587113892	-0,6352057848006961	1,1297882587113892	0,6352057848006961	92,12677470242363	96,88645690834473	1,6770509831248424	1,2747548783981961	True	True	True	True	midv	midv	midv	midv	-0,5254510055694743	0,5254510055694743	97,53604001176816	1,5811388300841898	True	True	midv	midv	-0,332694174544641	-0,3711083472755687	0,332694174544641	0,3711083472755687	49,419303163796556	17,704011065006917	3,913118960624632	6,485560885536423	True	True	True	True	midv	apical	midv	midv	0,10975477923122179	0,10975477923122179	86,10519232925871	1,5811388300841898	True
146	Camaid_010_1	Gold	Reader2	10	0,3594469019822513	-0,3045695123666404	0,3594469019822513	0,3045695123666404	95,99892588614394	97,52239641657334	1,2374368670764582	1,118033988749895	True	True	True	True	midv	midv	midv	midv	-0,3093712839580064	0,3093712839580064	96,8545010858128	1,5	True	True	midv	midv	-0,433531377963326	-0,02812466217800058	0,433531377963326	0,02812466217800058	26,979472140762464	0,0	6,25	0,0	True	False	True	True	apical	outside	midv	midv	-0,004801771591365953	0,004801771591365953	86,86843577154931	1,5	True
147	Camaid_010_1	Gold	Reader2	11	-0,08437398653400174	-0,01440531477409786	0,08437398653400174	0,01440531477409786	94,33622339826596	96,84913605343401	1,0	1,0	True	True	True	True	midv	midv	midv	midv	-0,09329156234653851	0,09329156234653851	94,89175957057748	1,25	True	True	midv	midv	-0,4705736159538634	-0,017149184254878404	0,4705736159538634	0,017149184254878404	0,0	0,0	0,0	0,0	False	False	True	True	outside	outside	apical	apical	-0,07888624757244066	0,07888624757244066	82,00830502076255	1,25	True
148	Camaid_010_1	Gold	Reader2	12	0,574154688853329	0,29496596918390855	0,574154688853329	0,29496596918390855	68,18700114025086	90,85587404117885	2,23606797749979	1,25	True	True	True	True	apical	midv	midv	midv	0,38208382519869083	0,38208382519869083	92,38589320337474	2,0	True	True	midv	midv	0,0	0,0	0,0	0,0	100,0	100,0	0,0	0,0	False	False	False	False	outside	outside	outside	outside	0,0871178560147823	0,0871178560147823	74,28882833787466	2,0	True
149	Camaid_010_1	Gold	Reader2	13	-0,2071621457989311	0,42049799792961845	0,2071621457989311	0,42049799792961845	0,0	66,5585731657884	0,0	2,57390753524675	False	True	True	True	outside	apical	apical	apical	1,3211731549958323	1,3211731549958323	64,9554367201426	3,5089172119045497	True	True	apical	apical	0,0	0,0	0,0	0,0	100,0	100,0	0,0	0,0	False	False	False	False	outside	outside	outside	outside	0,9006751570662138	0,9006751570662138	25,644288895959274	3,5089172119045497	True
150	Camaid_010_1	Gold	Reader2	14	0,0	0,0	0,0	0,0	100,0	100,0	0,0	0,0	False	False	False	False	outside	outside	outside	outside	0,0	0,0	100,0	0,0	False	False	outside	outside	0,0	0,0	0,0	0,0	100,0	100,0	0,0	0,0	False	False	False	False	outside	outside	outside	outside	0,0	0,0	100,0	0,0	False
151	Camaid_010_1	Gold	Reader2	15	0,0	0,0	0,0	0,0	100,0	100,0	0,0	0,0	False	False	False	False	outside	outside	outside	outside	0,0	0,0	100,0	0,0	False	False	outside	outside	0,0	0,0	0,0	0,0	100,0	100,0	0,0	0,0	False	False	False	False	outside	outside	outside	outside	0,0	0,0	100,0	0,0	False
152	Camaid_011_1	Gold	Reader2	0	0,0	0,0	0,0	0,0	100,0	100,0	0,0	0,0	False	False	False	False	outside	outside	outside	outside	0,0	0,0	100,0	0,0	False	False	outside	outside	0,0	0,0	0,0	0,0	100,0	100,0	0,0	0,0	False	False	False	False	outside	outside	outside	outside	0,0	0,0	100,0	0,0	False
153	Camaid_011_1	Gold	Reader2	1	0,0	0,0	0,0	0,0	100,0	100,0	0,0	0,0	False	False	False	False	outside	outside	outside	outside	0,0	0,0	100,0	0,0	False	False	outside	outside	0,0	0,0	0,0	0,0	100,0	100,0	0,0	0,0	False	False	False	False	outside	outside	outside	outside	0,0	0,0	100,0	0,0	False
154	Camaid_011_1	Gold	Reader2	2	0,0	0,0	0,0	0,0	100,0	100,0	0,0	0,0	False	False	False	False	outside	outside	outside	outside	0,0	0,0	100,0	0,0	False	False	outside	outside	0,0	0,0	0,0	0,0	100,0	100,0	0,0	0,0	False	False	False	False	outside	outside	outside	outside	0,0	0,0	100,0	0,0	False
155	Camaid_011_1	Gold	Reader2	3	0,0	-0,05226881029265223	0,0	0,05226881029265223	100,0	99,60325504619038	0,0	0,5303300858899106	False	True	False	True	outside	basal	outside	basal	0,0	0,0	100,0	0,0	True	True	basal	basal	0,0	0,0	0,0	0,0	100,0	100,0	0,0	0,0	False	True	False	True	outside		outside		0,05226881029265223	0,05226881029265223	99,19728130309954	0,5303300858899106	True
156	Camaid_011_1	Gold	Reader2	4	0,0	-0,12681612989036933	0,0	0,12681612989036933	100,0	99,61889066282124	0,0	0,5	False	True	False	True	outside	midv	outside	midv	0,0	0,0	100,0	0,0	True	True	midv	midv	0,0	0,0	0,0	0,0	100,0	100,0	0,0	0,0	False	False	False	False	outside	outside	outside	outside	0,12681612989036933	0,12681612989036933	99,26390132298816	0,5	True
157	Camaid_011_1	Gold	Reader2	5	0,0	-0,6752102050919665	0,0	0,6752102050919665	100,0	98,09559724710097	0,0	1,0	True	True	True	True	basal	midv	basal	midv	0,0	0,0	100,0	0,0	True	True	midv	midv	0,0	-0,13709851880039928	0,0	0,13709851880039928	100,0	47,712418300653596	0,0	1,25	False	True	False	True	outside	basal	outside	basal	0,6752102050919665	0,6752102050919665	96,15750428000761	1,0	True
158	Camaid_011_1	Gold	Reader2	6	-0,09853956038778698	-0,24077927364320123	0,09853956038778698	0,24077927364320123	99,41550190597205	99,22800027167146	0,5	0,5590169943749475	True	True	True	True	midv	midv	midv	midv	0,0	0,0	100,0	0,0	True	True	midv	midv	0,0	0,0	0,0	0,0	100,0	100,0	0,0	0,0	True	True	True	True	basal	midv	basal	midv	0,24077927364320123	0,24077927364320123	98,43081312410841	0,5590169943749475	True
159	Camaid_011_1	Gold	Reader2	7	-0,4335740657062627	-0,2896206209658435	0,4335740657062627	0,2896206209658435	97,53800242469458	99,25688154076158	1,0	0,75	True	True	True	True	midv	midv	midv	midv	0,0	0,0	100,0	0,0	True	True	midv	midv	0,0	0,0	0,0	0,0	100,0	100,0	0,0	0,0	True	True	True	True	midv	midv	midv	midv	0,2896206209658435	0,2896206209658435	98,42041312272175	0,75	True
160	Camaid_011_1	Gold	Reader2	8	0,0	0,0	0,0	0,0	100,0	100,0	0,0	0,0	True	True	True	True	midv	midv	midv	midv	0,0	0,0	100,0	0,0	True	True	midv	midv	0,0	0,006854925940019964	0,0	0,006854925940019964	100,0	99,18533604887983	0,0	6,373774391990981	True	True	True	True	midv	midv	midv	midv	0,0	0,0	100,0	0,0	True
161	Camaid_011_1	Gold	Reader2	9	0,0	-0,190224194835554	0,0	0,190224194835554	100,0	99,46397527525593	0,0	0,5	True	True	True	True	midv	midv	midv	midv	0,0	0,0	100,0	0,0	True	True	midv	midv	0,0	0,0	0,0	0,0	100,0	100,0	0,0	0,0	True	True	True	True	midv	midv	midv	midv	0,190224194835554	0,190224194835554	98,77090023253238	0,5	True
162	Camaid_011_1	Gold	Reader2	10	0,0	-0,4532819777838201	0,0	0,4532819777838201	100,0	98,57395155125603	0,0	0,8838834764831844	True	True	True	True	midv	midv	midv	midv	0,0	0,0	100,0	0,0	True	True	midv	midv	0,0	0,005141194455014974	0,0	0,005141194455014974	100,0	99,07692307692308	0,0	3,2015621187164243	True	True	True	True	midv	midv	midv	midv	0,4532819777838201	0,4532819777838201	96,51125298252403	0,8838834764831844	True
163	Camaid_011_1	Gold	Reader2	11	-0,7334770755821362	-0,9888230668478798	0,7334770755821362	0,9888230668478798	95,41264737406216	96,54718448925857	1,0307764064044151	0,9013878188659973	True	True	True	True	midv	midv	midv	midv	0,0	0,0	100,0	0,0	True	True	midv	midv	-0,36759540353357056	0,005998060197517469	0,36759540353357056	0,005998060197517469	0,0	98,06094182825485	6,73145600891813	5,153882032022076	True	True	True	True	midv	midv	midv	midv	0,9888230668478798	0,9888230668478798	92,04576785221947	0,9013878188659973	True
164	Camaid_011_1	Gold	Reader2	12	0,0	-0,664070950439434	0,0	0,664070950439434	100,0	97,244721112015	0,0	1,0	True	True	True	True	midv	midv	midv	midv	0,0	0,0	100,0	0,0	True	True	midv	midv	-0,3496012229410182	0,0	0,3496012229410182	0,0	33,55048859934853	100,0	11,067971810589327	0,0	True	True	True	True	midv	midv	midv	apical	0,664070950439434	0,664070950439434	93,73643161534132	1,0	True
165	Camaid_011_1	Gold	Reader2	13	0,0	-0,5295430288665423	0,0	0,5295430288665423	100,0	96,89114304498919	0,0	1,25	True	True	True	True	midv	midv	midv	midv	0,0	0,0	100,0	0,0	True	True	midv	midv	0,0	0,005998060197517469	0,0	0,005998060197517469	100,0	0,0	0,0	0,0	True	True	True	False	apical	apical	apical	outside	0,5295430288665423	0,5295430288665423	93,80497847651132	1,25	True
166	Camaid_011_1	Gold	Reader2	14	0,0	0,0	0,0	0,0	100,0	100,0	0,0	0,0	True	True	True	True	apical	midv	midv	midv	0,0	0,0	100,0	0,0	True	True	midv	midv	0,0	0,0	0,0	0,0	100,0	100,0	0,0	0,0	False	False	False	False	outside	outside	outside	outside	0,0	0,0	100,0	0,0	True
167	Camaid_011_1	Gold	Reader2	15	-0,27505390334330104	-0,3298933108634608	0,27505390334330104	0,3298933108634608	0,0	94,01814547132093	0,0	0,75	False	True	True	True	outside	apical	apical	midv	0,05141194455014973	0,05141194455014973	99,5119570522206	0,5	True	True	apical	midv	0,0	0,0	0,0	0,0	100,0	100,0	0,0	0,0	False	False	False	False	outside	outside	outside	outside	0,3813052554136105	0,3813052554136105	92,2465895354861	0,75	True
168	Camaid_011_1	Gold	Reader2	16	0,0	-0,24077927364320123	0,0	0,24077927364320123	100,0	0,0	0,0	0,0	False	False	False	True	outside	outside	outside	apical	-1,8045592537102555	1,8045592537102555	0,0	0,0	False	True	outside	apical	0,0	0,0	0,0	0,0	100,0	100,0	0,0	0,0	False	False	False	False	outside	outside	outside	outside	-1,5637799800670544	1,5637799800670544	0,0	0,0	False
169	Camaid_011_1	Gold	Reader2	17	0,0	0,0	0,0	0,0	100,0	100,0	0,0	0,0	False	False	False	False	outside	outside	outside	outside	0,0	0,0	100,0	0,0	False	False	outside	outside	0,0	0,0	0,0	0,0	100,0	100,0	0,0	0,0	False	False	False	False	outside	outside	outside	outside	0,0	0,0	100,0	0,0	False
170	Camaid_014_1	Gold	Reader2	0	0,0	0,0	0,0	0,0	100,0	100,0	0,0	0,0	False	False	False	False	outside	outside	outside	outside	0,0	0,0	100,0	0,0	False	False	outside	outside	0,0	0,0	0,0	0,0	100,0	100,0	0,0	0,0	False	False	False	False	outside	outside	outside	outside	0,0	0,0	100,0	0,0	False
171	Camaid_014_1	Gold	Reader2	1	0,0	0,0	0,0	0,0	100,0	100,0	0,0	0,0	False	False	False	False	outside	outside	outside	outside	0,0	0,0	100,0	0,0	False	False	outside	outside	0,0	0,0	0,0	0,0	100,0	100,0	0,0	0,0	False	False	False	False	outside	outside	outside	outside	0,0	0,0	100,0	0,0	False
172	Camaid_014_1	Gold	Reader2	2	0,0	0,0	0,0	0,0	100,0	100,0	0,0	0,0	False	False	False	False	outside	outside	outside	outside	0,0	0,0	100,0	0,0	False	False	outside	outside	0,0	0,0	0,0	0,0	100,0	100,0	0,0	0,0	False	False	False	False	outside	outside	outside	outside	0,0	0,0	100,0	0,0	False
173	Camaid_014_1	Gold	Reader2	3	0,0	0,0	0,0	0,0	100,0	100,0	0,0	0,0	False	True	False	True	outside	basal	outside	basal	0,0	0,0	100,0	0,0	True	True	basal	basal	0,0	0,0	0,0	0,0	100,0	100,0	0,0	0,0	False	True	False	True	outside		outside		0,0	0,0	100,0	0,0	True
174	Camaid_014_1	Gold	Reader2	4	0,0	-0,09228515625	0,0	0,09228515625	100,0	99,61237806059823	0,0	0,5	True	True	True	True	basal	midv	basal	midv	0,0	0,0	100,0	0,0	True	True	midv	midv	0,0	0,0	0,0	0,0	100,0	100,0	0,0	0,0	True	False	True	False	basal	outside	basal	outside	0,09228515625	0,09228515625	99,36061381074168	0,5	True
175	Camaid_014_1	Gold	Reader2	5	-0,01768798828125	-0,15996093749999998	0,01768798828125	0,15996093749999998	99,65056997193103	99,36383655493027	0,25	0,5	True	True	True	True	midv	midv	midv	midv	0,0	0,0	100,0	0,0	True	True	midv	midv	0,0	0,0	0,0	0,0	100,0	100,0	0,0	0,0	True	True	True	True	midv	basal	midv	basal	0,15996093749999998	0,15996093749999998	98,94608836643697	0,5	True
176	Camaid_014_1	Gold	Reader2	6	0,0	0,0	0,0	0,0	100,0	100,0	0,0	0,0	True	True	True	True	midv	midv	midv	midv	0,0	0,0	100,0	0,0	True	True	midv	midv	0,0	0,0	0,0	0,0	100,0	100,0	0,0	0,0	True	True	True	True	midv	midv	midv	midv	0,0	0,0	100,0	0,0	True
177	Camaid_014_1	Gold	Reader2	7	0,0	0,0	0,0	0,0	100,0	100,0	0,0	0,0	True	True	True	True	midv	midv	midv	midv	0,0	0,0	100,0	0,0	True	True	midv	midv	0,0	0,0	0,0	0,0	100,0	100,0	0,0	0,0	True	True	True	True	midv	midv	midv	midv	0,0	0,0	100,0	0,0	True
178	Camaid_014_1	Gold	Reader2	8	0,0	0,0	0,0	0,0	100,0	100,0	0,0	0,0	True	True	True	True	midv	midv	midv	midv	0,0	0,0	100,0	0,0	True	True	midv	midv	0,0	0,0	0,0	0,0	100,0	100,0	0,0	0,0	True	True	True	True	midv	midv	midv	midv	0,0	0,0	100,0	0,0	True
179	Camaid_014_1	Gold	Reader2	9	-0,0938232421875	0,0	0,0938232421875	0,0	99,3223728060431	100,0	0,75	0,0	True	True	True	True	midv	midv	midv	midv	0,0	0,0	100,0	0,0	True	True	midv	midv	0,0	0,0	0,0	0,0	100,0	100,0	0,0	0,0	True	True	True	True	midv	midv	midv	midv	0,0	0,0	100,0	0,0	True
180	Camaid_014_1	Gold	Reader2	10	0,0	0,0	0,0	0,0	100,0	100,0	0,0	0,0	True	True	True	True	midv	midv	midv	midv	0,0	0,0	100,0	0,0	True	True	midv	midv	0,0	0,0	0,0	0,0	100,0	100,0	0,0	0,0	True	True	True	True	midv	midv	midv	midv	0,0	0,0	100,0	0,0	True
181	Camaid_014_1	Gold	Reader2	11	0,0	0,0	0,0	0,0	100,0	100,0	0,0	0,0	True	True	True	True	midv	midv	midv	midv	0,0	0,0	100,0	0,0	True	True	midv	midv	0,0	0,0	0,0	0,0	100,0	100,0	0,0	0,0	True	True	True	True	midv	midv	midv	midv	0,0	0,0	100,0	0,0	True
182	Camaid_014_1	Gold	Reader2	12	0,009997558593749999	0,0	0,009997558593749999	0,0	99,34237015165749	100,0	0,3535533905932738	0,0	True	True	True	True	midv	midv	midv	midv	0,0	0,0	100,0	0,0	True	True	midv	midv	-0,14842529296874998	0,0	0,14842529296874998	0,0	35,880398671096344	100,0	2,25	0,0	True	True	True	True	midv	midv	apical	midv	0,0	0,0	100,0	0,0	True
183	Camaid_014_1	Gold	Reader2	13	0,35837402343749997	0,0	0,35837402343749997	0,0	86,71607753705815	100,0	1,4577379737113252	0,0	True	True	True	True	apical	midv	midv	midv	0,0	0,0	100,0	0,0	True	True	midv	midv	0,00076904296875	0,0	0,00076904296875	0,0	0,0	100,0	0,0	0,0	True	True	False	True	apical	midv	outside	midv	0,0	0,0	100,0	0,0	True
184	Camaid_014_1	Gold	Reader2	14	-0,30531005859375	0,0	0,30531005859375	0,0	0,0	100,0	0,0	0,0	False	True	True	True	outside	apical	apical	apical	0,0	0,0	100,0	0,0	True	True	apical	apical	0,0	0,0	0,0	0,0	100,0	100,0	0,0	0,0	False	True	False	True	outside	apical	outside	apical	0,0	0,0	100,0	0,0	True
185	Camaid_014_1	Gold	Reader2	15	0,0	0,0	0,0	0,0	100,0	100,0	0,0	0,0	False	False	False	False	outside	outside	outside	outside	0,0	0,0	100,0	0,0	False	False	outside	outside	0,0	0,0	0,0	0,0	100,0	100,0	0,0	0,0	False	False	False	False	outside	outside	outside	outside	0,0	0,0	100,0	0,0	False
186	Camaid_016_1	Gold	Reader2	0	0,0	0,0	0,0	0,0	100,0	100,0	0,0	0,0	False	False	False	False	outside	outside	outside	outside	0,0	0,0	100,0	0,0	False	False	outside	outside	0,0	0,0	0,0	0,0	100,0	100,0	0,0	0,0	False	False	False	False	outside	outside	outside	outside	0,0	0,0	100,0	0,0	False
187	Camaid_016_1	Gold	Reader2	1	0,0	0,0	0,0	0,0	100,0	100,0	0,0	0,0	False	False	False	False	outside	outside	outside	outside	0,0	0,0	100,0	0,0	False	False	outside	outside	0,0	0,0	0,0	0,0	100,0	100,0	0,0	0,0	False	False	False	False	outside	outside	outside	outside	0,0	0,0	100,0	0,0	False
188	Camaid_016_1	Gold	Reader2	2	0,0	0,0	0,0	0,0	100,0	100,0	0,0	0,0	False	False	False	False	outside	outside	outside	outside	0,0	0,0	100,0	0,0	False	False	outside	outside	0,0	0,0	0,0	0,0	100,0	100,0	0,0	0,0	False	False	False	False	outside	outside	outside	outside	0,0	0,0	100,0	0,0	False
189	Camaid_016_1	Gold	Reader2	3	0,0	0,0	0,0	0,0	100,0	100,0	0,0	0,0	False	True	False	True	outside	basal	outside	basal	0,0	0,0	100,0	0,0	True	True	basal	basal	0,0	0,0	0,0	0,0	100,0	100,0	0,0	0,0	False	False	False	False	outside	outside	outside	outside	0,0	0,0	100,0	0,0	True
190	Camaid_016_1	Gold	Reader2	4	0,0	0,0	0,0	0,0	100,0	100,0	0,0	0,0	False	True	False	True	outside	midv	outside	midv	0,0	0,0	100,0	0,0	True	True	midv	midv	0,0	0,0	0,0	0,0	100,0	100,0	0,0	0,0	False	False	False	False	outside	outside	outside	outside	0,0	0,0	100,0	0,0	True
191	Camaid_016_1	Gold	Reader2	5	0,0	0,0	0,0	0,0	100,0	100,0	0,0	0,0	True	True	True	True	basal	midv	basal	midv	0,0	0,0	100,0	0,0	True	True	midv	midv	0,0	0,0	0,0	0,0	100,0	100,0	0,0	0,0	False	True	False	True	outside	basal	outside	basal	0,0	0,0	100,0	0,0	True
192	Camaid_016_1	Gold	Reader2	6	0,0	0,0	0,0	0,0	100,0	100,0	0,0	0,0	True	True	True	True	midv	midv	midv	midv	0,0	0,0	100,0	0,0	True	True	midv	midv	0,0	0,0	0,0	0,0	100,0	100,0	0,0	0,0	True	True	True	True	basal	midv	basal	midv	0,0	0,0	100,0	0,0	True
193	Camaid_016_1	Gold	Reader2	7	0,0	0,0	0,0	0,0	100,0	100,0	0,0	0,0	True	True	True	True	midv	midv	midv	midv	0,0	0,0	100,0	0,0	True	True	midv	midv	0,0	0,0	0,0	0,0	100,0	100,0	0,0	0,0	True	True	True	True	midv	midv	midv	midv	0,0	0,0	100,0	0,0	True
194	Camaid_016_1	Gold	Reader2	8	0,0	0,0	0,0	0,0	100,0	100,0	0,0	0,0	True	True	True	True	midv	midv	midv	midv	0,0	0,0	100,0	0,0	True	True	midv	midv	0,0	0,0	0,0	0,0	100,0	100,0	0,0	0,0	True	True	True	True	midv	midv	midv	midv	0,0	0,0	100,0	0,0	True
195	Camaid_016_1	Gold	Reader2	9	0,0	0,0	0,0	0,0	100,0	100,0	0,0	0,0	True	True	True	True	midv	midv	midv	midv	0,0	0,0	100,0	0,0	True	True	midv	midv	0,0	0,0	0,0	0,0	100,0	100,0	0,0	0,0	True	True	True	True	midv	midv	midv	midv	0,0	0,0	100,0	0,0	True
196	Camaid_016_1	Gold	Reader2	10	-0,4609937694663426	0,0	0,4609937694663426	0,0	97,34137181261119	100,0	0,8838834764831844	0,0	True	True	True	True	midv	midv	midv	midv	0,0	0,0	100,0	0,0	True	True	midv	midv	0,0	0,0	0,0	0,0	100,0	100,0	0,0	0,0	True	True	True	True	midv	midv	midv	midv	0,0	0,0	100,0	0,0	True
197	Camaid_016_1	Gold	Reader2	11	0,0	-0,24077927364320123	0,0	0,24077927364320123	100,0	99,02946154111837	0,0	0,75	True	True	True	True	midv	midv	midv	midv	0,0	0,0	100,0	0,0	True	True	midv	midv	0,0	0,0	0,0	0,0	100,0	100,0	0,0	0,0	True	True	True	True	midv	apical	midv	apical	0,24077927364320123	0,24077927364320123	98,27257638163152	0,75	True
198	Camaid_016_1	Gold	Reader2	12	0,0	0,0	0,0	0,0	100,0	100,0	0,0	0,0	True	True	True	True	midv	midv	midv	midv	0,0	0,0	100,0	0,0	True	True	midv	midv	0,0	0,0	0,0	0,0	100,0	100,0	0,0	0,0	True	False	True	False	midv	outside	midv	outside	0,0	0,0	100,0	0,0	True
199	Camaid_016_1	Gold	Reader2	13	-0,35816988036604314	-0,5115488482739898	0,35816988036604314	0,5115488482739898	94,89474957657876	96,70739056593436	1,0307764064044151	0,75	True	True	True	True	midv	midv	midv	midv	0,0	0,0	100,0	0,0	True	True	midv	midv	0,0	0,0	0,0	0,0	100,0	100,0	0,0	0,0	True	False	True	False	apical	outside	apical	outside	0,5115488482739898	0,5115488482739898	94,7679986071211	0,75	True
200	Camaid_016_1	Gold	Reader2	14	-0,06340806494518467	-0,46699182966386005	0,06340806494518467	0,46699182966386005	98,67525957751522	95,58412520961431	0,75	0,7905694150420949	True	True	True	True	midv	midv	midv	midv	0,0	0,0	100,0	0,0	True	True	midv	midv	0,0	0,0	0,0	0,0	100,0	100,0	0,0	0,0	False	False	False	False	outside	outside	outside	outside	0,46699182966386005	0,46699182966386005	92,28838376795426	0,7905694150420949	True
201	Camaid_016_1	Gold	Reader2	15	-0,24592046809821622	-0,12081806969285187	0,24592046809821622	0,12081806969285187	80,5704099821747	97,68825199405164	1,0	0,5590169943749475	True	True	True	True	apical	apical	apical	apical	-0,07883164831022958	0,07883164831022958	99,20027816411682	0,75	True	True	apical	apical	0,0	0,0	0,0	0,0	100,0	100,0	0,0	0,0	False	False	False	False	outside	outside	outside	outside	0,041986421382622284	0,041986421382622284	93,59629900170441	0,75	True
202	Camaid_016_1	Gold	Reader2	16	0,0	0,0	0,0	0,0	100,0	100,0	0,0	0,0	False	False	False	False	outside	outside	outside	outside	0,0	0,0	100,0	0,0	False	False	outside	outside	0,0	0,0	0,0	0,0	100,0	100,0	0,0	0,0	False	False	False	False	outside	outside	outside	outside	0,0	0,0	100,0	0,0	False
203	Camaid_016_1	Gold	Reader2	17	0,0	0,0	0,0	0,0	100,0	100,0	0,0	0,0	False	False	False	False	outside	outside	outside	outside	0,0	0,0	100,0	0,0	False	False	outside	outside	0,0	0,0	0,0	0,0	100,0	100,0	0,0	0,0	False	False	False	False	outside	outside	outside	outside	0,0	0,0	100,0	0,0	False
204	Camaid_017_1	Gold	Reader2	0	0,0	0,0	0,0	0,0	100,0	100,0	0,0	0,0	False	False	False	False	outside	outside	outside	outside	0,0	0,0	100,0	0,0	False	False	outside	outside	0,0	0,0	0,0	0,0	100,0	100,0	0,0	0,0	False	False	False	False	outside	outside	outside	outside	0,0	0,0	100,0	0,0	False
205	Camaid_017_1	Gold	Reader2	1	0,0	0,0	0,0	0,0	100,0	100,0	0,0	0,0	False	False	False	False	outside	outside	outside	outside	0,0	0,0	100,0	0,0	False	False	outside	outside	0,0	0,0	0,0	0,0	100,0	100,0	0,0	0,0	False	False	False	False	outside	outside	outside	outside	0,0	0,0	100,0	0,0	False
206	Camaid_017_1	Gold	Reader2	2	0,0	0,0	0,0	0,0	100,0	100,0	0,0	0,0	False	False	False	False	outside	outside	outside	outside	0,0	0,0	100,0	0,0	False	False	outside	outside	0,0	0,0	0,0	0,0	100,0	100,0	0,0	0,0	False	False	False	False	outside	outside	outside	outside	0,0	0,0	100,0	0,0	False
207	Camaid_017_1	Gold	Reader2	3	0,0	0,0	0,0	0,0	100,0	100,0	0,0	0,0	False	True	False	True	outside	basal	outside	basal	0,0	0,0	100,0	0,0	True	True	basal	basal	0,0	0,0	0,0	0,0	100,0	100,0	0,0	0,0	False	False	False	False	outside	outside	outside	outside	0,0	0,0	100,0	0,0	True
208	Camaid_017_1	Gold	Reader2	4	0,0	0,0	0,0	0,0	100,0	100,0	0,0	0,0	False	True	False	True	outside	midv	outside	midv	0,0	0,0	100,0	0,0	True	True	midv	midv	0,0	0,0	0,0	0,0	100,0	100,0	0,0	0,0	False	False	False	False	outside	outside	outside	outside	0,0	0,0	100,0	0,0	True
209	Camaid_017_1	Gold	Reader2	5	0,94769351120776	-0,5303998946090447	0,94769351120776	0,5303998946090447	91,3212855751542	98,12077307599776	5,25594901040716	0,8838834764831844	True	True	True	True	basal	midv	basal	midv	0,0	0,0	100,0	0,0	True	True	midv	midv	0,0	0,0	0,0	0,0	100,0	100,0	0,0	0,0	False	True	False	True	outside	basal	outside	basal	0,5303998946090447	0,5303998946090447	95,80724041271546	0,8838834764831844	True
210	Camaid_017_1	Gold	Reader2	6	0,3418894312584957	-0,09339836593277201	0,3418894312584957	0,09339836593277201	96,66914397675832	99,71069883483293	0,9013878188659973	0,5	True	True	True	True	midv	midv	midv	midv	0,0	0,0	100,0	0,0	True	True	midv	midv	0,0	0,0	0,0	0,0	100,0	100,0	0,0	0,0	False	True	False	True	outside	midv	outside	midv	0,09339836593277201	0,09339836593277201	99,32993176369337	0,5	True
211	Camaid_017_1	Gold	Reader2	7	0,0	0,0	0,0	0,0	100,0	100,0	0,0	0,0	True	True	True	True	midv	midv	midv	midv	0,0	0,0	100,0	0,0	True	True	midv	midv	-0,21507330136812638	0,0	0,21507330136812638	0,0	66,40106241699867	100,0	1,7677669529663689	0,0	True	True	True	True	basal	midv	basal	midv	0,0	0,0	100,0	0,0	True
212	Camaid_017_1	Gold	Reader2	8	0,0	0,0	0,0	0,0	100,0	100,0	0,0	0,0	True	True	True	True	midv	midv	midv	midv	0,6040903484642594	0,6040903484642594	98,54676640238061	0,9013878188659973	True	True	midv	midv	0,0	0,0	0,0	0,0	100,0	100,0	0,0	0,0	True	True	True	True	midv	midv	midv	midv	0,6040903484642594	0,6040903484642594	94,778469425119	0,9013878188659973	True
213	Camaid_017_1	Gold	Reader2	9	-0,10539448632780694	-0,10967881504031943	0,10539448632780694	0,10967881504031943	99,22548957874189	99,39727802981206	0,5	0,7071067811865476	True	True	True	True	midv	midv	midv	midv	0,670925876379454	0,670925876379454	98,19433291269932	1,0307764064044151	True	True	midv	midv	0,0	0,0	0,0	0,0	100,0	100,0	0,0	0,0	True	True	True	True	midv	midv	midv	midv	0,7806046914197734	0,7806046914197734	92,35363457760315	1,0307764064044151	True
214	Camaid_017_1	Gold	Reader2	10	0,0	0,0	0,0	0,0	100,0	100,0	0,0	0,0	True	True	True	True	midv	midv	midv	midv	0,0	0,0	100,0	0,0	True	True	midv	midv	0,0	0,0	0,0	0,0	100,0	100,0	0,0	0,0	True	True	True	True	midv	apical	midv	apical	0,0	0,0	100,0	0,0	True
215	Camaid_017_1	Gold	Reader2	11	0,0	0,0	0,0	0,0	100,0	100,0	0,0	0,0	True	True	True	True	midv	midv	midv	midv	0,0	0,0	100,0	0,0	True	True	midv	midv	0,0	0,0	0,0	0,0	100,0	100,0	0,0	0,0	True	False	True	False	apical	outside	apical	outside	0,0	0,0	100,0	0,0	True
216	Camaid_017_1	Gold	Reader2	12	-0,04112955564011979	0,0	0,04112955564011979	0,0	98,24499824499824	100,0	0,5	0,0	True	True	True	True	midv	midv	midv	midv	0,0	0,0	100,0	0,0	True	True	midv	midv	0,0	0,0	0,0	0,0	100,0	100,0	0,0	0,0	False	False	False	False	outside	outside	outside	outside	0,0	0,0	100,0	0,0	True
217	Camaid_017_1	Gold	Reader2	13	-0,04969821306514474	0,0	0,04969821306514474	0,0	82,61494252873563	100,0	1,5	0,0	True	True	True	True	apical	midv	apical	midv	0,0	0,0	100,0	0,0	True	True	midv	midv	0,0	0,0	0,0	0,0	100,0	100,0	0,0	0,0	False	False	False	False	outside	outside	outside	outside	0,0	0,0	100,0	0,0	True
218	Camaid_017_1	Gold	Reader2	14	0,0	0,0	0,0	0,0	100,0	100,0	0,0	0,0	False	True	False	True	outside	apical	outside	apical	0,0	0,0	100,0	0,0	True	True	apical	apical	0,0	0,0	0,0	0,0	100,0	100,0	0,0	0,0	False	False	False	False	outside	outside	outside	outside	0,0	0,0	100,0	0,0	True
219	Camaid_017_1	Gold	Reader2	15	0,0	0,0	0,0	0,0	100,0	100,0	0,0	0,0	False	False	False	False	outside	outside	outside	outside	0,0	0,0	100,0	0,0	False	False	outside	outside	0,0	0,0	0,0	0,0	100,0	100,0	0,0	0,0	False	False	False	False	outside	outside	outside	outside	0,0	0,0	100,0	0,0	False
220	Camaid_017_1	Gold	Reader2	16	0,0	0,0	0,0	0,0	100,0	100,0	0,0	0,0	False	False	False	False	outside	outside	outside	outside	0,0	0,0	100,0	0,0	False	False	outside	outside	0,0	0,0	0,0	0,0	100,0	100,0	0,0	0,0	False	False	False	False	outside	outside	outside	outside	0,0	0,0	100,0	0,0	False
[truncated: 67 more columns]
