# Supplementary material for: Introduction of Lazy Luna an automatic software-driven multilevel comparison of ventricular function quantification in cardiovascular magnetic resonance imaging
Source: Sci Rep. 2022 Apr 22;12:6629. doi: 10.1038/s41598-022-10464-w (PMC9033783; doi:10.1038/s41598-022-10464-w)
Supplement: Supplementary file 4 — Supplementary Information 4. [file 41598_2022_10464_MOESM4_ESM.csv]

	Position	Metric	LV Endocardial Contour	LV Myocardial Contour	RV Endocardial Contour
0	basal	Dice (all slices) [%]	87,99321805346086	87,05299614593683	71,76933568476613
1	basal	Dice (slices contoured by both) [%]	93,4013923170578	81,29877221079765	74,5715584668533
2	basal	HD [mm]	1,9300150328843761	2,130996743181685	8,128018502629192
3	basal	Abs. ml diff. (per slice) [ml]	1,3612106039061105	0,9371571655527694	3,167207553137985
4	midv	Dice (all slices) [%]	96,91416494711001	91,09024241511074	94,12743275737131
5	midv	Dice (slices contoured by both) [%]	96,12727700862305	89,18644805936518	93,35772734207531
6	midv	HD [mm]	0,8353870747673348	0,9902793573487383	2,0245060211935297
7	midv	Abs. ml diff. (per slice) [ml]	0,3077918352000195	0,4210063343130538	0,6099525208283697
8	apical	Dice (all slices) [%]	83,54173780287455	74,24891870135788	81,71449306671204
9	apical	Dice (slices contoured by both) [%]	83,60425914373691	66,52359431176524	82,93530998793238
10	apical	HD [mm]	0,999749611363696	1,3721963277497733	1,5792636373659596
11	apical	Abs. ml diff. (per slice) [ml]	0,18405305133473707	0,4683949972655253	0,23485635008384784
