# Supplementary material for: Introduction of Lazy Luna an automatic software-driven multilevel comparison of ventricular function quantification in cardiovascular magnetic resonance imaging
Source: Sci Rep. 2022 Apr 22;12:6629. doi: 10.1038/s41598-022-10464-w (PMC9033783; doi:10.1038/s41598-022-10464-w)
Supplement: Supplementary file 5 — Supplementary Information 5. [file 41598_2022_10464_MOESM5_ESM.csv]

	Nr Cases	Age (Y)	Gender (M/F)	Weight (kg)	Height (m)
0	13	38.7 (13.0)	7/6	70.7 (12.9)	1.7 (0.10)
